# Supplementary material for: Elucidating connections between the strigolactone biosynthesis pathway, flavonoid production and root system architecture in Arabidopsis thaliana
Source: Physiol Plant. 2022 Apr 11;174(2):e13681. doi: 10.1111/ppl.13681 (PMC9324854; doi:10.1111/ppl.13681)
Supplement: Supplementary file 1 — Table S1 Phenotypic analysis of the max mutants. (A) Primary and lateral root lengths (cm), lateral root number and density per root and root hair length (mm) and number per 3 mm for Col‐0, max3‐9, max4‐1, max1‐1 and max2‐1 either with or without rac‐GR24 treatment. (B) Primary and lateral root lengths (cm), and lateral root number and density per root of Col‐0 and max4‐1 in a 12 light/12 dark or 16 light/8 dark photoperiod. (C) Primary and lateral root lengths (cm), lateral root number and density per root and root hair length (mm and number per 3 mm for Col‐0, d14‐1 and kai2‐2 either with or without rac‐GR24 treatment. P values given from T‐test compared to the relevant mock Col‐0 phenotypic measure. [file PPL-174-0-s003.xlsx]

## Sheet: Supplementary Table 1
Supplementary Table S1. Phenotypic analysis of the max mutants. (A) Primary and lateral root lengths (cm), lateral root number and density per root and root hair length (mm) and number per 3 mm for Col-0, max3-9, max4-1, max1-1 and max2-1 either with or without rac-GR24 treatment. (B) Primary and lateral root lengths (cm), and lateral root number and density per root of Col-0 and max4-1 in a 12 l…
A	Genotype	Treatment	Phenotypic measure	Average	SE	n	P-value from T-test compared to mock Col-0	Fold change compared to mock Col-0	Fold change compared to mock (same genotype)		B	Genotype	Treatment	Photoperiod	Phenotypic measure	Average	SE	n	P-value from T-test compared to 12/12LD mock Col0	C	Genotype	Treatment	Phenotypic measure	Average	SE	n	P-value from T-test compared to mock Col0	Fold change compared to mock Col-0	Fold change compared to mock (same genotype)
	Col-0	mock	Primary root length (cm)	5.53577	0.155807	47	-	-	-			Col-0	mock	12/12LD	Primary root length (cm)	3.46501	0.0886574	58	-		Col-0	mock	Primary root length (cm)	5.20219	0.143521	48	-	-	-
	Col-0	rac-GR24	Primary root length (cm)	5.8716	0.158189	47	0.937844	-	-			Col-0	rac-GR24	12/12LD	Primary root length (cm)	3.44013	0.0862407	59	0.0331412		Col-0	rac-GR24	Primary root length (cm)	4.7309	0.180159	50	0.0436	-	-
	Col-0	mock	Average lateral root length (cm)	0.512841	0.021642	47	-	-	-			Col-0	mock	12/12LD	Average lateral root length (cm)	0.3903	0.0076906	58	-		Col-0	mock	Average lateral root length (cm)	0.618736	0.0319837	48	-	-	-
	Col-0	rac-GR24	Average lateral root length (cm)	0.357725	0.0227558	47	3.50278e-06	-	0.697537			Col-0	rac-GR24	12/12LD	Average lateral root length (cm)	0.381216	0.00705751	59	1.67211e-05		Col-0	rac-GR24	Average lateral root length (cm)	0.329259	0.0172191	50	1.697e-11	-	0.532148
	Col-0	mock	Lateral root number	11.4894	0.599006	47	-	-	-			Col-0	mock	12/12LD	Lateral root number	13.3621	0.427218	58	-		Col-0	mock	Lateral root number	16.5417	0.578852	48	-	-	-
	Col-0	rac-GR24	Lateral root number	7.80851	0.571962	47	2.461e-05	-	0.67963			Col-0	rac-GR24	12/12LD	Lateral root number	10.7627	0.41335	59	2.712e-05		Col-0	rac-GR24	Lateral root number	12.18	0.558197	50	4.375e-07	-	0.736322
	Col-0	mock	Lateral root density	1.91579	0.067848	47	-	-	-			Col-0	mock	12/12LD	Lateral root density	2.39718	0.0626886	58	-		Col-0	mock	Lateral root density	3.2117	0.0977155	48	-	-	-
	Col-0	rac-GR24	Lateral root density	1.2786	0.0706035	47	3.965e-09	-	0.6674			Col-0	rac-GR24	12/12LD	Lateral root density	2.06838	0.0619742	59	0.000299		Col-0	rac-GR24	Lateral root density	2.6216	0.104976	50	8.211e-05	-	0.816265
	Col-0	mock	Average root hair length (mm)	0.180558	0.00946859	50	-	-	-												Col-0	mock	Average root hair length (mm)	0.259347	0.00736783	47	-	-	-
	Col-0	rac-GR24	Average root hair length (mm)	0.208875	0.0100111	49	0.04258	-	1.15683			Col-0	mock	16/8LD	Primary root length (cm)	3.12645	0.0901004	58	2.71374e-57		Col-0	rac-GR24	Average root hair length (mm)	0.301744	0.00480655	48	6.796e-06	-	1.16348
	Col-0	mock	Root hair number (per 3 mm)	44.26	2.83935	50	-	-	-			Col-0	rac-GR24	16/8LD	Primary root length (cm)	3.15272	0.0889772	59	3.57164e-54		Col-0	mock	Root hair number (per 3 mm)	83.5319	2.98762	47	-	-	-
	Col-0	rac-GR24	Root hair number (per 3 mm)	59.7551	2.33877	49	5.799e-05	-	1.35009			Col-0	mock	16/8LD	Average lateral root length (cm)	0.377434	0.00751443	58	6.095e-20		Col-0	rac-GR24	Root hair number (per 3 mm)	97.3958	2.67851	48	0.0008349	-	1.16597
												Col-0	rac-GR24	16/8LD	Average lateral root length (cm)	0.379838	0.00750908	59	1.34173e-17
	max3-9	mock	Primary root length (cm)	5.41138	0.183275	45	0.0690274	-	-			Col-0	mock	16/8LD	Lateral root number	6.15	0.286046	58	2.2e-16		d14-1	mock	Primary root length (cm)	5.73356	0.171879	52	0.01963	1.10214	-
	max3-9	rac-GR24	Primary root length (cm)	4.78865	0.18545	46	3.03229e-05	-	-			Col-0	rac-GR24	16/8LD	Lateral root number	5.98276	0.326757	59	2.2e-16		d14-1	rac-GR24	Primary root length (cm)	5.01765	0.100833	52	0.2957	-	-
	max3-9	mock	Average lateral root length (cm)	0.465469	0.0219315	46	0.127695	-	-			Col-0	mock	12/12LD	Lateral root density	3.73026	0.181329	58	1.309e-09		d14-1	mock	Average lateral root length (cm)	0.438155	0.0147082	52	2.733e-06	0.708146	-
	max3-9	rac-GR24	Average lateral root length (cm)	0.261389	0.0184056	46	7.64533e-14	-	0.561559			Col-0	rac-GR24	12/12LD	Lateral root density	3.16936	0.160198	59	2.581e-05		d14-1	rac-GR24	Average lateral root length (cm)	0.385218	0.0163864	52	9.92e-09	-	0.879181
	max3-9	mock	Lateral root number	11.6	0.681946	46	0.9033	-	-												d14-1	mock	Lateral root number	16.8269	0.546979	52	0.721	-	-
	max3-9	rac-GR24	Lateral root number	5.08696	0.562797	46	1.056e-11	-	0.438531			max4-1	mock	12/12LD	Primary root length (cm)	3.37335	0.0827643	59	3.03547e-23		d14-1	rac-GR24	Lateral root number	13.6539	0.638085	52	0.001142	-	0.811429
	max3-9	mock	Lateral root density	2.10125	0.0880247	46	0.09892	-	-			max4-1	rac-GR24	12/12LD	Primary root length (cm)	3.40408	0.0839354	60	4.56549e-22		d14-1	mock	Lateral root density	3.00322	0.103624	52	0.1465	-	-
	max3-9	rac-GR24	Lateral root density	1.0101	0.0961873	46	2.949e-11	-	0.480715			max4-1	mock	12/12LD	Average lateral root length (cm)	0.388917	0.00726019	59	0.365156		d14-1	rac-GR24	Lateral root density	2.69978	0.111797	52	0.0008373	-	-
	max3-9	mock	Average root hair length (mm)	0.257083	0.0123901	50	3.991e-06	-	-			max4-1	rac-GR24	12/12LD	Average lateral root length (cm)	0.39048	0.00725479	60	4.39073e-06		d14-1	mock	Average root hair length (mm)	0.31962	0.0121379	46	0.8616	1.23241	-
	max3-9	rac-GR24	Average root hair length (mm)	0.257403	0.00857425	55	2.9e-08	-	-			max4-1	mock	12/12LD	Lateral root number	11.0508	0.442103	59	0.0002694		d14-1	rac-GR24	Average root hair length (mm)	0.354897	0.0138701	44	6.693e-08	-	-
	max3-9	mock	Root hair number (per 3 mm)	58.96	2.22728	50	9.75142e-05	1.33213	-			max4-1	rac-GR24	12/12LD	Lateral root number	8.86667	0.482734	60	2.097e-10		d14-1	mock	Root hair number (per 3 mm)	82.8478	2.5281	46	0.8616	-	-
	max3-9	rac-GR24	Root hair number (per 3 mm)	72.9455	2.47321	55	1.52323e-11	-	1.2372			max4-1	mock	12/12LD	Lateral root density	2.71157	0.0915034	59	0.005533		d14-1	rac-GR24	Root hair number (per 3 mm)	79.9545	2.88082	44	0.391	-	-
												max4-1	rac-GR24	12/12LD	Lateral root density	2.10286	0.0971082	60	0.0124
	max4-1	mock	Primary root length (cm)	4.40453	0.144262	53	7.77515e-10	0.752366	-												kai2-2	mock	Primary root length (cm)	4.82917	0.116697	48	0.04671	-	-
	max4-1	rac-GR24	Primary root length (cm)	4.62149	0.121118	45	1.56239e-08	-	-			max4-1	mock	16/8LD	Primary root length (cm)	3.17748	0.0875709	60	3.37011e-55		kai2-2	rac-GR24	Primary root length (cm)	4.87437	0.114973	51	0.07797	-	-
	max4-1	mock	Average lateral root length (cm)	0.47418	0.0275113	53	0.229802	-	-			max4-1	rac-GR24	16/8LD	Primary root length (cm)	3.24132	0.0854476	58	6.65439e-54		kai2-2	mock	Average lateral root length (cm)	0.50548	0.0215043	48	0.004277	0.816956	-
	max4-1	rac-GR24	Average lateral root length (cm)	0.303085	0.0192684	45	1.52084e-10	-	0.643716			max4-1	mock	16/8LD	Average lateral root length (cm)	0.387274	0.00742022	60	1.21124e-05		kai2-2	rac-GR24	Average lateral root length (cm)	0.495845	0.0198921	51	0.001629	-	-
	max4-1	mock	Lateral root number	9.22641	0.66131	53	0.01279	-	-			max4-1	rac-GR24	16/8LD	Average lateral root length (cm)	0.383637	0.00756559	58	1.05632e-08		kai2-2	mock	Lateral root number	13.8958	0.410673	48	0.0003477	0.84005	-
	max4-1	rac-GR24	Lateral root number	6.02222	0.528471	45	9.445e-10	-	0.652715			max4-1	mock	16/8LD	Lateral root number	8.43333	0.333926	60	5.186e-15		kai2-2	rac-GR24	Lateral root number	13.5294	0.482926	51	0.000129	-	-
	max4-1	mock	Lateral root density	1.99765	0.103759	53	0.5108	-	-			max4-1	rac-GR24	16/8LD	Lateral root number	5.86207	0.194368	58	2.2e-16		kai2-2	mock	Lateral root density	2.9041	0.0756451	48	0.01467	0.904226	-
	max4-1	rac-GR24	Lateral root density	1.24487	0.0958681	45	1.835e-07	-	0.623165			max4-1	mock	16/8LD	Lateral root density	4.54022	0.135397	60	2.2e-16		kai2-2	rac-GR24	Lateral root density	2.78708	0.0845748	51	0.00143	-	-
	max4-1	mock	Average root hair length (mm)	0.299983	0.012151	42	2.313e-11	1.66142	-			max4-1	rac-GR24	16/8LD	Lateral root density	3.10943	0.162545	58	0.0001097		kai2-2	mock	Average root hair length (mm)	0.321342	0.00931217	48	0.4256	1.23904	-
	max4-1	rac-GR24	Average root hair length (mm)	0.342448	0.0124963	40	3.708e-16	-	1.14156												kai2-2	rac-GR24	Average root hair length (mm)	0.375573	0.0109266	43	3.368e-13	-	1.16876
	max4-1	mock	Root hair number (per 3 mm)	78.2143	3.63563	42	1.34371e-10	1.76716	-												kai2-2	mock	Root hair number (per 3 mm)	86.9792	3.10306	48	0.4256	-	-
	max4-1	rac-GR24	Root hair number (per 3 mm)	99.825	3.25574	40	2.2e-16	-	1.2763												kai2-2	rac-GR24	Root hair number (per 3 mm)	104.349	3.49939	43	1.965e-05	-	1.1997
	max1-1	mock	Primary root length (cm)	5.56402	0.153029	54	0.186962	-	-
	max1-1	rac-GR24	Primary root length (cm)	5.86074	0.153062	47	0.976284	-	-
	max1-1	mock	Average lateral root length (cm)	0.443055	0.0226134	54	0.0280405	-	-
	max1-1	rac-GR24	Average lateral root length (cm)	0.313418	0.0181819	47	3.53671e-10	-	0.707401
	max1-1	mock	Lateral root number	10.2593	0.688421	54	0.1808	-	-
	max1-1	rac-GR24	Lateral root number	7.65957	0.66932	47	4.909e-05	-	0.746601
	max1-1	mock	Lateral root density	1.77076	0.0925321	54	0.2094	-	-
	max1-1	rac-GR24	Lateral root density	1.25962	0.096238	47	3.063e-07	-	0.711343
	max1-1	mock	Average root hair length (mm)	0.303548	0.0141744	53	1.652e-10	1.68117	-
	max1-1	rac-GR24	Average root hair length (mm)	0.259782	0.0118951	49	1.146e-06	-	0.855819
	max1-1	mock	Root hair number (per 3 mm)	53.1698	2.31574	53	0.0168826	1.20131	-
	max1-1	rac-GR24	Root hair number (per 3 mm)	71.551	3.50789	49	3.0787e-08	-	1.34571
	max2-1	mock	Primary root length (cm)	5.52929	0.206379	35	0.213217	-	-
	max2-1	rac-GR24	Primary root length (cm)	6.28255	0.236406	20	0.139002	-	-
	max2-1	mock	Average lateral root length (cm)	0.465062	0.0263221	35	0.165215	-	-
	max2-1	rac-GR24	Average lateral root length (cm)	0.463734	0.0350307	20	0.241235	-	-
	max2-1	mock	Lateral root number	11.1429	0.84131	35	0.7383	-	-
	max2-1	rac-GR24	Lateral root number	12.6	1.26158	20	0.4332	-	-
	max2-1	mock	Lateral root density	1.94579	0.0960659	35	0.7995	-	-
	max2-1	rac-GR24	Lateral root density	1.93501	0.145641	20	0.9057	-	-
	max2-1	mock	Average root hair length (mm)	0.203273	0.0167378	42	0.2419	-	-
	max2-1	rac-GR24	Average root hair length (mm)	0.16825	0.0169565	23	0.5302	-	-
	max2-1	mock	Root hair number (per 3 mm)	35.6341	3.86522	42	0.07603	0.80511	-
	max2-1	rac-GR24	Root hair number (per 3 mm)	33.0435	4.30161	23	0.0352451	-	-
