# Supplementary material for: Elucidating connections between the strigolactone biosynthesis pathway, flavonoid production and root system architecture in Arabidopsis thaliana
Source: Physiol Plant. 2022 Apr 11;174(2):e13681. doi: 10.1111/ppl.13681 (PMC9324854; doi:10.1111/ppl.13681)
Supplement: Supplementary file 2 — Table S2 Arabidopsis thaliana transcript IDs whose expression was measured via RNAseq in three replicates of Col‐0, max2‐1 and max4‐1. Genes that are differentially expressed (DEGs) between Col‐0, max2‐1 and max4‐1 are listed together with their gene description, mean count value, log2fold change, log2fold change standard error, Wald's test statistic, P‐value (Wald test of significance) and Benjamin‐Hochberg adjusted P‐value. Genes DE in max2‐1 compared to Col‐0 or max4‐1 compared to Col‐0 are noted; genes highlighlighted in yellow are BES1 targets. [file PPL-174-0-s002.xlsx]

## Sheet: Supplementary Table 2
Supplementary Table S2. Arabidopsis thaliana transcript IDs whose expression was measured via RNAseq in three replicates of Col-0, max2-1 and max4-1. Genes that are differentially expressed (DEGs) between Col-0, max2-1 and max4-1 are listed together with their gene description, mean count value, log2fold change, log2fold change standard error, Wald's test statistic, P-value (Wald test of signific…
Ensembl gene ID	Cluster	Gene description	Col-0 Replicate 1 counts	Col-0 Replicate 2 counts	Col-0 Replicate 3 counts	Col-0 Mean counts	max2-1 Replicate 1 counts	max2-1 Replicate 2 counts	max2-1 Replicate 3 counts	max2-1 Mean counts	max4-1 Replicate 1 counts	max4-1 Replicate 2 counts	max4-1 Replicate 3 counts	max4-1 Mean counts	DEG in max2-1	baseMean in max2-1	log2FoldChange in max2-1	lfcSE in max2-1	stat in max2-1	P-value in max2-1	P-value_adjusted in max2-1	DEG in max4-1	baseMean in max4-1	log2FoldChange in max4-1	lfcSE in max4-1	stat in max4-1	P-value in max4-1	P-value_adjusted in max4-1
AT1G01070	6	WAT1-related protein [Source:UniProtKB/TrEMBL;Acc:A0A178WFU3]	293	214	212	239.667	532	349	326	402.333	640	441	495	525.333	-							YES	383.988	1.06216	0.201747	5.26484	1.40312e-07	3.47039e-05
AT1G01560	7	Mitogen-activated protein kinase 11 [Source:UniProtKB/Swiss-Prot;Acc:Q9LMM5]	48	19	10	25.6667	62	109	71	80.6667	29	13	21	21	YES	41.6455	1.58987	0.441531	3.60082	0.000317209	0.0175947	-	-	-	-	-	-	-
AT1G02205	1	Fatty acid hydroxylase superfamily [Source:TAIR;Acc:AT1G02205]	66	109	71	82	53	41	48	47.3333	49	30	49	42.6667	-							YES	57.483	-1.01674	0.298602	-3.40499	0.000661665	0.0213803
AT1G02570	1	Transmembrane protein [Source:UniProtKB/TrEMBL;Acc:Q1PFZ3]	54	91	84	76.3333	37	43	31	37	60	37	50	49	YES	54.0022	-1.10711	0.291252	-3.80121	0.000143988	0.010228	-	-	-	-	-	-	-
AT1G05660	6	F3F20.11 protein [Source:UniProtKB/TrEMBL;Acc:Q9SYK7]	132	56	78	88.6667	91	200	205	165.333	169	213	210	197.333	-							YES	150.21	1.13907	0.332915	3.4215	0.000622771	0.020487
AT1G06923	1	Transcription repressor OFP17-like protein [Source:UniProtKB/TrEMBL;Acc:Q1G3W7]	72	129	131	110.667	41	68	64	57.6667	88	55	65	69.3333	YES	78.9231	-1.00484	0.280707	-3.57967	0.000344027	0.018717	-	-	-	-	-	-	-
AT1G07720	1	3-ketoacyl-CoA synthase 3 [Source:TAIR;Acc:AT1G07720]	55	80	81	72	60	27	21	36	47	24	25	32	-							YES	46.5568	-1.26908	0.382508	-3.31779	0.000907319	0.0260683
AT1G08310	1	Alpha/beta-Hydrolases superfamily protein [Source:UniProtKB/TrEMBL;Acc:A8MRK8]	189	225	189	201	111	129	130	123.333	157	69	72	99.3333	-							YES	139.986	-1.12874	0.218931	-5.15568	2.5271e-07	5.81931e-05
AT1G08847	6		23	23	5	17	33	45	69	49	71	55	58	61.3333	YES	41.8614	1.4623	0.426099	3.43184	0.000599501	0.0275	YES	41.8614	1.78181	0.422914	4.21317	2.5181e-05	0.00189473
AT1G09310	1	T31J12.3 protein [Source:UniProtKB/TrEMBL;Acc:Q9ZPZ4]	11	41	44	32	8	11	3	7.33333	19	12	16	15.6667	YES	18.3975	-2.19182	0.589422	-3.7186	0.000200333	0.0127538	-	-	-	-	-	-	-
AT1G09460	6	Carbohydrate-binding X8 domain superfamily protein [Source:UniProtKB/TrEMBL;Acc:F4I0Z2]	230	165	163	186	359	348	294	333.667	498	374	309	393.667	-							YES	299.888	1.00964	0.174865	5.77381	7.74992e-09	2.9858e-06
AT1G09610	5	GXM3 [Source:UniProtKB/TrEMBL;Acc:A0A178W7U8]	21	20	17	19.3333	22	31	35	29.3333	45	39	44	42.6667	-							YES	30.2212	1.08651	0.348381	3.11874	0.00181628	0.041477
AT1G11170	1	At1g11170/T28P6_16 [Source:UniProtKB/TrEMBL;Acc:Q8S9J5]	92	153	130	125	61	57	72	63.3333	81	99	103	94.3333	YES	95.1668	-1.04154	0.275289	-3.78345	0.000154671	0.0105734	-	-	-	-	-	-	-
AT1G11185	6	other RNA [Source:TAIR;Acc:AT1G11185]	41	55	41	45.6667	89	110	91	96.6667	122	92	99	104.333	YES	81.1748	1.01987	0.231291	4.40946	1.03629e-05	0.00143547	YES	81.1748	1.12381	0.230306	4.87964	1.0628e-06	0.000177435
AT1G11190	3	ENDO1 [Source:UniProtKB/TrEMBL;Acc:A0A178WKD4]	202	239	203	214.667	139	127	145	137	110	45	54	69.6667	-							YES	139.913	-1.73168	0.221335	-7.82378	5.12616e-15	1.14108e-11
AT1G11655	1	At1g11655 [Source:UniProtKB/TrEMBL;Acc:Q84VW6]	52	127	100	93	30	44	49	41	65	26	48	46.3333	YES	59.9111	-1.24899	0.355772	-3.51066	0.000446992	0.0225599	YES	59.9111	-1.10926	0.353743	-3.13578	0.00171399	0.039928
AT1G12010	7	1-aminocyclopropane-1-carboxylate oxidase 3 [Source:UniProtKB/Swiss-Prot;Acc:O65378]	575	301	300	392	732	955	863	850	617	762	584	654.333	YES	629.524	1.05981	0.242997	4.36141	1.29228e-05	0.00172209	-	-	-	-	-	-	-
AT1G14120	1	2-oxoglutarate (2OG) and Fe(II)-dependent oxygenase superfamily protein [Source:UniProtKB/TrEMBL;Acc:Q9XI76]	1113	1389	1280	1260.67	713	549	639	633.667	1068	593	718	793	YES	891.59	-1.0488	0.154609	-6.78354	1.17264e-11	1.07348e-08	-	-	-	-	-	-	-
AT1G14240	1	Probable apyrase 3 [Source:UniProtKB/Swiss-Prot;Acc:Q9XI62]	953	1293	1033	1093	481	454	513	482.667	648	305	305	419.333	YES	663.171	-1.23989	0.190025	-6.52488	6.80538e-11	5.30694e-08	YES	663.171	-1.50009	0.190821	-7.86127	3.80264e-15	9.52276e-12
AT1G14520	3	myo-inositol oxygenase 1 [Source:TAIR;Acc:AT1G14520]	60	93	111	88	77	42	52	57	53	16	39	36	-							YES	60.0466	-1.39483	0.359977	-3.87476	0.00010673	0.00558285
AT1G14960	1	Major latex protein, putative [Source:UniProtKB/TrEMBL;Acc:Q93WB5]	791	1763	1432	1328.67	399	375	434	402.667	704	305	392	467	YES	733.557	-1.78568	0.251112	-7.11108	1.15141e-12	1.21215e-09	YES	733.557	-1.62892	0.250795	-6.49503	8.30181e-11	8.31592e-08
AT1G16025	6	Putative uncharacterized protein [Source:UniProtKB/TrEMBL;Acc:Q5XVK8]	29	15	24	22.6667	35	39	36	36.6667	50	44	47	47	-							YES	35.1439	1.00058	0.328154	3.04913	0.00229503	0.0486581
AT1G16530	2	LOB domain-containing protein 3 [Source:UniProtKB/Swiss-Prot;Acc:Q9SA51]	58	108	83	83	45	44	27	38.6667	100	49	79	76	YES	65.3612	-1.16558	0.314168	-3.71007	0.000207202	0.0130228	-	-	-	-	-	-	-
AT1G20860	3	phosphate transporter 1;8 [Source:TAIR;Acc:AT1G20860]	50	40	42	44	44	51	39	44.6667	21	10	13	14.6667	-							YES	34.2108	-1.6676	0.350798	-4.75374	1.99689e-06	0.000287619
AT1G21140	5	Vacuolar iron transporter homolog 1 [Source:UniProtKB/Swiss-Prot;Acc:Q9LPU9]	103	101	124	109.333	100	165	225	163.333	268	210	274	250.667	-							YES	172.805	1.14422	0.249431	4.58733	4.48959e-06	0.000529085
AT1G25240	1	ENTH/VHS/GAT family protein [Source:TAIR;Acc:AT1G25240]	14	43	31	29.3333	3	2	6	3.66667	13	8	10	10.3333	YES	14.6001	-3.06388	0.651889	-4.7	2.60162e-06	0.00046818	-	-	-	-	-	-	-
AT1G26420	7	Berberine bridge enzyme-like 7 [Source:UniProtKB/Swiss-Prot;Acc:Q9FZC8]	171	97	60	109.333	194	291	269	251.333	161	124	93	126	YES	159.967	1.13961	0.2964	3.84485	0.000120627	0.00910321	-	-	-	-	-	-	-
AT1G28010	3	ABC transporter B family member 14 [Source:UniProtKB/Swiss-Prot;Acc:Q9C7F2]	64	63	69	65.3333	40	60	65	55	33	30	36	33	-							YES	51.1094	-1.03883	0.285937	-3.63308	0.000280059	0.0114039
AT1G28660	3	GDSL esterase/lipase At1g28660 [Source:UniProtKB/Swiss-Prot;Acc:Q9FPE4]	98	129	106	111	81	71	79	77	72	27	60	53	-							YES	79.9792	-1.16018	0.268084	-4.32768	1.5069e-05	0.00126315
AT1G31750	1	At1g31750 [Source:UniProtKB/TrEMBL;Acc:Q9C4Z8]	28	101	97	75.3333	32	36	30	32.6667	44	13	24	27	-							YES	44.8189	-1.60774	0.445226	-3.61107	0.000304941	0.0121214
AT1G34460	4	CYCLIN B1;5 [Source:TAIR;Acc:AT1G34460]	28	35	26	29.6667	23	39	39	33.6667	7	6	9	7.33333	-							YES	23.5429	-2.07798	0.465963	-4.45953	8.21377e-06	0.00079881
AT1G34540	1	CYP94D1 [Source:UniProtKB/TrEMBL;Acc:A0A178WEM5]	29	42	47	39.3333	14	17	16	15.6667	39	9	21	23	YES	25.5886	-1.38787	0.429393	-3.23217	0.00122852	0.0453797	-	-	-	-	-	-	-
AT1G42970	6	Glyceraldehyde-3-phosphate dehydrogenase GAPB, chloroplastic [Source:UniProtKB/Swiss-Prot;Acc:P25857]	28	33	28	29.6667	75	47	60	60.6667	55	109	79	81	-							YES	57.8804	1.4483	0.366489	3.95183	7.75554e-05	0.00442663
AT1G47960	6	Cell wall / vacuolar inhibitor of fructosidase 1 [Source:UniProtKB/Swiss-Prot;Acc:F4HWQ8]	54	35	38	42.3333	67	73	80	73.3333	110	73	106	96.3333	-							YES	69.7474	1.12231	0.254228	4.41457	1.0121e-05	0.000951948
AT1G48260	3	CBL-interacting serine/threonine-protein kinase 17 [Source:UniProtKB/Swiss-Prot;Acc:Q94C40]	243	312	247	267.333	141	187	214	180.667	158	81	121	120	-							YES	188.746	-1.24426	0.208996	-5.9535	2.62473e-09	1.28253e-06
AT1G48870	1	Transducin/WD40 repeat-like superfamily protein [Source:UniProtKB/TrEMBL;Acc:Q9FVP7]	38	46	69	51	27	19	33	26.3333	35	11	25	23.6667	-							YES	33.4103	-1.20635	0.389353	-3.09835	0.00194599	0.0434818
AT1G49570	5	Peroxidase [Source:UniProtKB/TrEMBL;Acc:A0A178WK78]	173	111	85	123	170	231	282	227.667	556	164	286	335.333	-							YES	219.821	1.30997	0.3076	4.25866	2.05657e-05	0.00161574
AT1G52120	5	Jacalin-related lectin 12 [Source:UniProtKB/Swiss-Prot;Acc:Q0WMR0]	15	12	15	14	9	9	18	12	86	17	55	52.6667	-							YES	24.9281	1.77957	0.494439	3.59918	0.000319225	0.0125154
AT1G52690	3	Late embryogenesis abundant protein 7 [Source:UniProtKB/Swiss-Prot;Acc:Q96270]	24	91	81	65.3333	107	50	46	67.6667	14	21	11	15.3333	-							YES	49.8524	-2.13069	0.505797	-4.21254	2.52518e-05	0.00189473
AT1G53480	6	Mto 1 responding down 1 [Source:UniProtKB/TrEMBL;Acc:Q9LPG4]	2	0	1	1	452	458	390	433.333	497	392	428	439	YES	285.66	8.70223	0.844098	10.3095	6.38297e-25	1.34393e-20	YES	285.66	8.71818	0.844097	10.3284	5.24191e-25	5.25082e-21
AT1G54970	1	Proline-rich protein 1 [Source:UniProtKB/Swiss-Prot;Acc:Q9FZ35]	144	350	242	245.333	58	48	53	53	225	53	76	118	YES	137.079	-2.27517	0.510489	-4.45685	8.31731e-06	0.00122462	-	-	-	-	-	-	-
AT1G55240	3	At1g55240 [Source:UniProtKB/TrEMBL;Acc:Q6NM31]	179	169	179	175.667	124	94	140	119.333	115	59	84	86	-							YES	126.457	-1.11476	0.210501	-5.29574	1.18533e-07	3.1077e-05
AT1G55260	4	Bifunctional inhibitor/lipid-transfer protein/seed storage 2S albumin superfamily protein [Source:UniProtKB/TrEMBL;Acc:F4I082]	48	60	59	55.6667	52	85	56	64.3333	25	30	25	26.6667	-							YES	48.8475	-1.10898	0.315778	-3.51189	0.000444932	0.0158046
AT1G56600	7	Galactinol synthase 2 [Source:UniProtKB/Swiss-Prot;Acc:Q9FXB2]	28	19	28	25	88	68	48	68	56	18	21	31.6667	YES	40.4879	1.39236	0.377346	3.68989	0.000224354	0.0137319	-	-	-	-	-	-	-
AT1G58007	6	Multidrug resistance protein [Source:UniProtKB/TrEMBL;Acc:Q1G3Y6]	22	16	18	18.6667	42	35	66	47.6667	42	27	57	42	YES	35.7948	1.29962	0.394667	3.29295	0.000991438	0.0394607	-	-	-	-	-	-	-
AT1G58340	7	Protein DETOXIFICATION 48 [Source:UniProtKB/Swiss-Prot;Acc:Q9SLV0]	92	84	49	75	210	203	151	188	166	145	113	141.333	YES	133.331	1.26545	0.246685	5.12981	2.90028e-07	7.44701e-05	-	-	-	-	-	-	-
AT1G59740	7	Protein NRT1/ PTR FAMILY 4.3 [Source:UniProtKB/Swiss-Prot;Acc:Q93VV5]	51	24	39	38	131	71	115	105.667	84	44	91	73	YES	71.3194	1.43096	0.340059	4.20797	2.57678e-05	0.00290129	-	-	-	-	-	-	-
AT1G59850	1	TORTIFOLIA1-like protein 5 [Source:UniProtKB/Swiss-Prot;Acc:Q9XIE4]	96	259	184	179.667	52	93	95	80	148	63	88	99.6667	YES	119.074	-1.23919	0.337418	-3.67255	0.000240143	0.0144877	-	-	-	-	-	-	-
AT1G63180	7	UGE3 [Source:UniProtKB/TrEMBL;Acc:A0A178WIC1]	75	67	75	72.3333	103	188	189	160	107	141	107	118.333	YES	116.477	1.08347	0.273387	3.96314	7.39696e-05	0.0064936	-	-	-	-	-	-	-
AT1G63310	6	Uncharacterized protein At1g63310/F9N12_7 [Source:UniProtKB/TrEMBL;Acc:Q9C8T5]	102	60	65	75.6667	147	159	165	157	198	129	175	167.333	-							YES	131.374	1.07804	0.215442	5.00386	5.61947e-07	0.000109149
AT1G64380	2	Ethylene-responsive transcription factor ERF061 [Source:UniProtKB/Swiss-Prot;Acc:Q9C7W2]	73	106	91	90	28	19	42	29.6667	89	75	72	78.6667	YES	66.25	-1.65866	0.299261	-5.54252	2.98152e-08	1.064e-05	-	-	-	-	-	-	-
AT1G64480	1	Calcineurin B-like protein 8 [Source:UniProtKB/Swiss-Prot;Acc:Q9FUQ7]	61	158	113	110.667	32	62	39	44.3333	48	34	38	40	YES	65.3475	-1.39308	0.348483	-3.99756	6.39985e-05	0.00580814	YES	65.3475	-1.54597	0.351185	-4.40215	1.07182e-05	0.000976041
AT1G65486	1	unknown protein; FUNCTIONS IN: molecular_function unknown; INVOLVED IN: biological_process unknown; LOCATED IN: endomembrane system; BEST Arabidopsis thaliana protein match is: unknown protein (TAIR:AT1G65490.1); Ha. [Source:TAIR;Acc:AT1G65486]	56	56	91	67.6667	39	30	33	34	48	30	44	40.6667	YES	47.3208	-1.04475	0.303898	-3.43783	0.000586389	0.0271808	-	-	-	-	-	-	-
AT1G65490	1	unknown protein; FUNCTIONS IN: molecular_function unknown; INVOLVED IN: biological_process unknown; LOCATED IN: endomembrane system; EXPRESSED IN: 22 plant structures; EXPRESSED DURING: 13 growth stages; BEST Arabidopsis thaliana protein match is: u /.../ protein (TAIR:AT1G65486.1); Ha. [Source:TAIR;Acc:AT1G65490]	21	45	54	40	15	5	6	8.66667	21	14	29	21.3333	YES	23.5333	-2.25773	0.532489	-4.23997	2.23553e-05	0.00261794	-	-	-	-	-	-	-
AT1G66400	1	Probable calcium-binding protein CML23 [Source:UniProtKB/Swiss-Prot;Acc:Q9C8Y1]	138	154	144	145.333	69	73	83	75	115	57	82	84.6667	YES	101.094	-1.01325	0.208301	-4.86435	1.14834e-06	0.000240808	-	-	-	-	-	-	-
AT1G66800	1	NAD(P)-binding Rossmann-fold superfamily protein [Source:UniProtKB/TrEMBL;Acc:F4HQ07]	455	723	653	610.333	278	430	343	350.333	419	285	218	307.333	-							YES	421.216	-1.07938	0.21162	-5.10056	3.38654e-07	7.21766e-05
AT1G66960	4	Terpenoid cyclases family protein [Source:TAIR;Acc:AT1G66960]	38	37	31	35.3333	47	38	31	38.6667	24	15	13	17.3333	-							YES	30.2662	-1.10959	0.363222	-3.05485	0.00225175	0.0480422
AT1G68530	3	3-ketoacyl-CoA synthase [Source:UniProtKB/TrEMBL;Acc:A0A178WCX7]	60	119	108	95.6667	84	58	56	66	41	29	40	36.6667	-							YES	66.3529	-1.45139	0.317295	-4.57427	4.77883e-06	0.000551395
AT1G69870	1	Protein NRT1/ PTR FAMILY 2.13 [Source:UniProtKB/Swiss-Prot;Acc:Q8RX77]	47	113	74	78	38	35	22	31.6667	57	48	46	50.3333	YES	53.604	-1.3665	0.351382	-3.88894	0.000100683	0.00793847	-	-	-	-	-	-	-
AT1G70470	6	At1g70470 [Source:UniProtKB/TrEMBL;Acc:Q9CAL7]	50	23	46	39.6667	82	56	80	72.6667	86	80	85	83.6667	-							YES	64.9384	1.03417	0.299944	3.44788	0.000564995	0.0190237
AT1G71140	7	Protein DETOXIFICATION 14 [Source:UniProtKB/Swiss-Prot;Acc:Q9C994]	41	13	15	23	61	70	76	69	69	33	18	40	YES	42.7357	1.53237	0.4363	3.51218	0.000444442	0.0225599	-	-	-	-	-	-	-
AT1G71695	5	Peroxidase [Source:UniProtKB/TrEMBL;Acc:A0A178WB34]	158	53	88	99.6667	97	136	115	116	235	211	184	210	-							YES	140.486	1.02857	0.29066	3.53872	0.000402066	0.0146721
AT1G72140	1	Protein NRT1/ PTR FAMILY 5.12 [Source:UniProtKB/Swiss-Prot;Acc:Q9C7U1]	530	617	517	554.667	259	314	284	285.667	425	256	247	309.333	YES	381.497	-1.01938	0.150727	-6.76308	1.35086e-11	1.18509e-08	-	-	-	-	-	-	-
AT1G73340	3	Cytochrome P450 superfamily protein [Source:TAIR;Acc:AT1G73340]	148	158	163	156.333	119	130	98	115.667	92	59	74	75	-							YES	115.332	-1.13246	0.193831	-5.84252	5.14159e-09	2.14597e-06
AT1G73580	1	Protein C2-DOMAIN ABA-RELATED 3 [Source:UniProtKB/Swiss-Prot;Acc:Q9C6B7]	93	200	203	165.333	64	84	108	85.3333	104	79	91	91.3333	YES	114.19	-1.01707	0.291356	-3.49081	0.000481565	0.0235799	-	-	-	-	-	-	-
AT1G75000	3	F25A4.4 [Source:UniProtKB/TrEMBL;Acc:Q9S804]	119	85	91	98.3333	79	84	101	88	47	42	60	49.6667	-							YES	78.7188	-1.03238	0.256345	-4.02733	5.64148e-05	0.00348832
AT1G75945	1		65	74	47	62	0	0	0	0	17	7	8	10.6667	YES	24.5228	-8.4589	1.23083	-6.87254	6.30701e-12	6.32353e-09	YES	24.5228	-2.64098	0.44084	-5.99078	2.08833e-09	1.13074e-06
AT1G76230	1	At1g76230 [Source:UniProtKB/TrEMBL;Acc:Q9SGR1]	24	16	16	18.6667	6	3	3	4	12	11	7	10	YES	10.931	-2.27511	0.625862	-3.63517	0.000277797	0.0159809	-	-	-	-	-	-	-
AT1G76410	7	ATL8 [Source:UniProtKB/TrEMBL;Acc:A0A178WF21]	32	31	28	30.3333	54	170	76	100	73	117	54	81.3333	YES	70.1709	1.64774	0.416827	3.95304	7.71639e-05	0.00672872	YES	70.1709	1.40467	0.418475	3.35665	0.000788921	0.023839
AT1G78230	3	Outer arm dynein light chain 1 protein [Source:UniProtKB/TrEMBL;Acc:F4IA60]	46	61	60	55.6667	25	61	52	46	24	28	28	26.6667	-							YES	42.8665	-1.10384	0.357809	-3.085	0.00203551	0.0449113
AT1G79250	1	Serine/threonine-protein kinase AGC1-7 [Source:UniProtKB/Swiss-Prot;Acc:Q1PFB9]	32	83	51	55.3333	16	19	34	23	35	13	20	22.6667	-							YES	33.6157	-1.40503	0.43791	-3.2085	0.00133429	0.0335397
AT1G79320	3	MCP2c [Source:UniProtKB/TrEMBL;Acc:A0A178W108]	122	174	140	145.333	84	148	141	124.333	69	50	71	63.3333	-							YES	110.912	-1.2629	0.256939	-4.91517	8.87038e-07	0.000153198
AT1G79860	1	Rop guanine nucleotide exchange factor 12 [Source:UniProtKB/Swiss-Prot;Acc:Q9CA89]	33	96	70	66.3333	25	31	29	28.3333	84	32	37	51	YES	47.8285	-1.29514	0.397332	-3.25959	0.00111573	0.0430008	-	-	-	-	-	-	-
AT1G79910	3	Regulator of Vps4 activity in the MVB pathway protein [Source:UniProtKB/TrEMBL;Acc:Q8L402]	25	74	60	53	38	48	38	41.3333	23	14	20	19	-							YES	37.8026	-1.55939	0.405104	-3.84935	0.00011843	0.00602187
AT1G80165	7	Cotton fiber protein [Source:UniProtKB/TrEMBL;Acc:Q1G3V8]	3	6	4	4.33333	19	47	39	35	18	23	29	23.3333	YES	20.7439	2.94532	0.583406	5.0485	4.453e-07	0.000106543	YES	20.7439	2.40053	0.591376	4.05923	4.92341e-05	0.00310175
AT2G01010	7	rRNA [Source:TAIR;Acc:AT2G01010]	48	24	31	34.3333	78	62	85	75	82	52	41	58.3333	YES	54.8703	1.07642	0.30669	3.50979	0.000448459	0.0225599	-	-	-	-	-	-	-
AT2G01422	1		17	26	34	25.6667	0	0	0	0	0	0	0	0	YES	8.73901	-7.18166	1.32074	-5.43759	5.40068e-08	1.69718e-05	-	-	-	-	-	-	-
AT2G01520	3	MLP-like protein 328 [Source:UniProtKB/Swiss-Prot;Acc:Q9ZVF3]	18804	24679	25737	23073.3	15084	14897	13294	14425	9717	9227	9147	9363.67	-							YES	15681.4	-1.34674	0.148156	-9.09003	9.90136e-20	6.61213e-16
AT2G01580	1	At2g01580 [Source:UniProtKB/TrEMBL;Acc:Q9ZVE8]	76	143	139	119.333	58	66	50	58	75	64	98	79	YES	85.9047	-1.10356	0.294191	-3.75117	0.000176013	0.0116174	-	-	-	-	-	-	-
AT2G02120	5	Defensin-like protein 4 [Source:UniProtKB/Swiss-Prot;Acc:Q41914]	101	102	127	110	196	141	145	160.667	372	115	283	256.667	-							YES	170.887	1.11228	0.281371	3.95308	7.71528e-05	0.00442663
AT2G02990	2	Ribonuclease 1 [Source:UniProtKB/Swiss-Prot;Acc:P42813]	45	99	89	77.6667	36	41	34	37	98	48	68	71.3333	YES	61.365	-1.13335	0.320351	-3.53784	0.000403418	0.021182	-	-	-	-	-	-	-
AT2G03500	6	Myb family transcription factor EFM [Source:UniProtKB/Swiss-Prot;Acc:Q9ZQ85]	50	32	31	37.6667	83	62	63	69.3333	106	61	80	82.3333	-							YES	62.0207	1.04934	0.276826	3.79059	0.000150288	0.00705121
AT2G08735	6		2	0	0	0.666667	15	25	20	20	9	17	21	15.6667	YES	12.1342	4.84648	1.14792	4.22197	2.42179e-05	0.00278068	-	-	-	-	-	-	-
AT2G13550	6	unknown protein; Ha. [Source:TAIR;Acc:AT2G13550]	60	40	47	49	121	114	111	115.333	138	111	106	118.333	YES	93.0339	1.18	0.219194	5.38337	7.31054e-08	2.23078e-05	YES	93.0339	1.20978	0.219005	5.52398	3.31399e-08	9.90933e-06
AT2G13555	6		34	34	22	30	92	68	87	82.3333	83	50	85	72.6667	YES	60.8989	1.40031	0.297793	4.70228	2.57276e-06	0.000466978	YES	60.8989	1.2067	0.299938	4.02317	5.74212e-05	0.00351196
AT2G13810	7	EDTS5 [Source:UniProtKB/TrEMBL;Acc:A0A178VQ02]	45	18	28	30.3333	62	86	114	87.3333	23	32	39	31.3333	YES	49.4373	1.47214	0.378541	3.88899	0.000100663	0.00793847	-	-	-	-	-	-	-
AT2G14095	1	Expressed protein [Source:UniProtKB/TrEMBL;Acc:Q8S8A5]	113	70	59	80.6667	35	37	43	38.3333	53	21	18	30.6667	YES	49.4432	-1.12944	0.344566	-3.27788	0.00104591	0.0409323	YES	49.4432	-1.51351	0.352684	-4.29142	1.77533e-05	0.00143415
AT2G14760	3	Basic helix-loop-helix (BHLH) DNA-binding superfamily protein [Source:UniProtKB/TrEMBL;Acc:F4IGG9]	39	99	88	75.3333	41	61	59	53.6667	54	25	33	37.3333	-							YES	55.0949	-1.1153	0.354587	-3.14536	0.00165884	0.0392121
AT2G16005	1	MD-2-related lipid-recognition protein ROSY1 [Source:UniProtKB/Swiss-Prot;Acc:Q9AST8]	1298	2048	1648	1664.67	541	514	587	547.333	1149	283	252	561.333	YES	915.61	-1.66644	0.493099	-3.37951	0.000726143	0.0314587	YES	915.61	-1.76555	0.493208	-3.57973	0.000343948	0.0131761
AT2G16630	3	At2g16630 [Source:UniProtKB/TrEMBL;Acc:Q8RWG5]	42	73	69	61.3333	37	46	38	40.3333	37	29	23	29.6667	-							YES	43.7436	-1.12156	0.315273	-3.55744	0.000374491	0.0139712
AT2G18120	3	Protein SHI RELATED SEQUENCE 4 [Source:UniProtKB/Swiss-Prot;Acc:Q9SI19]	18	40	38	32	23	19	23	21.6667	8	14	13	11.6667	-							YES	22.0346	-1.4862	0.469566	-3.16504	0.0015506	0.0372478
AT2G18680	7	unknown protein; FUNCTIONS IN: molecular_function unknown; INVOLVED IN: biological_process unknown; LOCATED IN: endomembrane system; EXPRESSED IN: male gametophyte pollen tube; EXPRESSED DURING: L mature pollen stage M germinated pollen stage; BES /.../idopsis thaliana protein match is: unknown protein (TAIR:AT2G18690.1); Ha. [Source:TAIR;Acc:AT2G18680]	9	9	5	7.66667	25	34	27	28.6667	12	1	3	5.33333	YES	13.5203	1.83912	0.565435	3.25257	0.00114365	0.0435435	-	-	-	-	-	-	-
AT2G19410	3	U-box domain-containing protein kinase family protein [Source:TAIR;Acc:AT2G19410]	125	189	139	151	69	123	113	101.667	83	38	57	59.3333	-							YES	103.602	-1.44549	0.271784	-5.31854	1.04604e-07	2.79418e-05
AT2G19810	7	TZF2 [Source:UniProtKB/TrEMBL;Acc:A0A178VX61]	70	90	83	81	153	256	148	185.667	87	120	112	106.333	YES	123.974	1.12994	0.275705	4.09837	4.16073e-05	0.00419158	-	-	-	-	-	-	-
AT2G19970	1	At2g19970 [Source:UniProtKB/TrEMBL;Acc:Q9SL83]	746	756	720	740.667	418	323	379	373.333	578	297	612	495.667	YES	535.373	-1.04322	0.203965	-5.11468	3.14276e-07	7.78481e-05	-	-	-	-	-	-	-
AT2G25150	1	Spermidine coumaroyl-CoA acyltransferase [Source:UniProtKB/Swiss-Prot;Acc:Q8GYW8]	139	291	173	201	136	81	83	100	101	73	55	76.3333	YES	126.434	-1.06841	0.304039	-3.51407	0.000441299	0.0225599	YES	126.434	-1.48594	0.307966	-4.82503	1.39985e-06	0.000214081
AT2G25240	1	Serpin-Z10 [Source:UniProtKB/Swiss-Prot;Acc:Q9SIR9]	156	232	238	208.667	61	113	137	103.667	191	69	98	119.333	YES	142.121	-1.07352	0.299202	-3.58794	0.000333306	0.0183231	-	-	-	-	-	-	-
AT2G26370	3	At2g26370 [Source:UniProtKB/TrEMBL;Acc:O48704]	59	66	52	59	30	61	42	44.3333	40	26	24	30	-							YES	44.1857	-1.05759	0.316645	-3.33998	0.00083784	0.0247571
AT2G27535	5	Ribosomal protein L10A family protein [Source:UniProtKB/TrEMBL;Acc:Q8VYN3]	14	8	10	10.6667	25	11	29	21.6667	120	31	66	72.3333	-							YES	33.0676	2.62926	0.481841	5.4567	4.8506e-08	1.42002e-05
AT2G28270	3	Cysteine/Histidine-rich C1 domain family protein [Source:UniProtKB/TrEMBL;Acc:Q9SL28]	198	180	233	203.667	250	154	179	194.333	96	79	110	95	-							YES	164.477	-1.14916	0.231826	-4.95702	7.15822e-07	0.000131771
AT2G29130	7	Laccase-2 [Source:UniProtKB/Swiss-Prot;Acc:O81081]	52	18	13	27.6667	64	79	75	72.6667	58	59	62	59.6667	YES	52.952	1.33763	0.393682	3.39775	0.000679422	0.0299273	-	-	-	-	-	-	-
AT2G29710	1	UDP-glycosyltransferase 71D2 [Source:UniProtKB/Swiss-Prot;Acc:O82385]	59	73	86	72.6667	34	46	37	39	29	39	41	36.3333	-							YES	49.7489	-1.03137	0.306562	-3.36431	0.000767346	0.0233278
AT2G32510	1	Mitogen-activated protein kinase kinase kinase 17 [Source:UniProtKB/Swiss-Prot;Acc:O80888]	136	276	245	219	122	104	113	113	202	123	147	157.333	YES	162.553	-1.01521	0.245416	-4.13669	3.52354e-05	0.00370941	-	-	-	-	-	-	-
AT2G33790	5	Non-classical arabinogalactan protein 30 [Source:UniProtKB/Swiss-Prot;Acc:P93013]	203	182	120	168.333	137	343	248	242.667	501	404	235	380	-							YES	258.979	1.09545	0.296537	3.69414	0.000220628	0.00958799
AT2G33850	1	E6-like protein [Source:UniProtKB/TrEMBL;Acc:P93019]	304	756	534	531.333	295	267	241	267.667	368	406	422	398.667	YES	402.961	-1.05472	0.272423	-3.87162	0.000108115	0.00827768	-	-	-	-	-	-	-
AT2G34317	4	Avirulence induced family protein [Source:UniProtKB/TrEMBL;Acc:A0A1P8AXZ1]	30	81	41	50.6667	69	107	84	86.6667	11	17	16	14.6667	-							YES	50.6607	-1.83077	0.423366	-4.32432	1.53002e-05	0.00127718
AT2G34350	3	Nodulin-like / Major Facilitator Superfamily protein [Source:UniProtKB/TrEMBL;Acc:Q0WMV5]	56	70	78	68	51	68	87	68.6667	40	27	32	33	-							YES	56.3032	-1.11427	0.289634	-3.84715	0.0001195	0.0060609
AT2G34490	1	Cytochrome P450 710A2 [Source:UniProtKB/Swiss-Prot;Acc:O64698]	194	182	187	187.667	115	72	69	85.3333	70	64	114	82.6667	YES	119.578	-1.18907	0.27841	-4.27091	1.94673e-05	0.00239699	YES	119.578	-1.21746	0.278829	-4.36634	1.26349e-05	0.00109579
AT2G35980	3	NDR1/HIN1-like protein 10 [Source:UniProtKB/Swiss-Prot;Acc:Q9SJ52]	176	217	181	191.333	116	172	140	142.667	131	66	68	88.3333	-							YES	139.746	-1.21525	0.216955	-5.60138	2.12648e-08	6.98392e-06
AT2G35990	1	Cytokinin riboside 5'-monophosphate phosphoribohydrolase LOG2 [Source:UniProtKB/Swiss-Prot;Acc:Q5BPS0]	120	217	190	175.667	76	118	100	98	111	36	91	79.3333	-							YES	117.065	-1.25288	0.306805	-4.08363	4.43374e-05	0.0029028
AT2G38750	1	Annexin D4 [Source:UniProtKB/Swiss-Prot;Acc:Q9ZVJ6]	1030	1861	1590	1493.67	591	1088	909	862.667	918	745	646	769.667	-							YES	1042.33	-1.02624	0.225292	-4.55514	5.23501e-06	0.000585912
AT2G38760	1	Annexin [Source:UniProtKB/TrEMBL;Acc:A0A178W040]	322	738	546	535.333	308	370	311	329.667	320	234	242	265.333	-							YES	377.294	-1.08961	0.238112	-4.57604	4.73867e-06	0.000551395
AT2G38790	3	Uncharacterized protein At2g38790 [Source:UniProtKB/TrEMBL;Acc:Q84JS8]	160	313	213	228.667	154	213	186	184.333	93	84	77	84.6667	-							YES	166.337	-1.49684	0.251063	-5.962	2.49176e-09	1.27328e-06
AT2G43610	7	Endochitinase At2g43610 [Source:UniProtKB/Swiss-Prot;Acc:O22842]	1253	700	704	885.667	1360	2497	2305	2054	1152	1113	914	1059.67	YES	1319.03	1.15293	0.237728	4.84981	1.23582e-06	0.000255099	-	-	-	-	-	-	-
AT2G43620	6	Endochitinase At2g43620 [Source:UniProtKB/Swiss-Prot;Acc:O22841]	21	10	14	15	33	37	29	33	42	27	40	36.3333	-							YES	27.6836	1.21196	0.381832	3.17406	0.00150321	0.0364593
AT2G45550	7	Cytochrome P450 76C4 [Source:UniProtKB/Swiss-Prot;Acc:O64635]	20	11	14	15	45	63	38	48.6667	3	11	15	9.66667	YES	24.3607	1.63922	0.475246	3.4492	0.000562252	0.0263657	-	-	-	-	-	-	-
AT2G46660	7	Cytochrome P450 78A6 [Source:UniProtKB/Swiss-Prot;Acc:Q9ZNR0]	24	18	17	19.6667	42	62	53	52.3333	20	33	34	29	YES	33.6642	1.35138	0.379207	3.56371	0.000365646	0.0197402	-	-	-	-	-	-	-
AT3G02850	7	SKOR [Source:UniProtKB/TrEMBL;Acc:A0A178VHK5]	125	30	58	71	197	287	269	251	99	169	108	125.333	YES	148.521	1.7712	0.545898	3.24456	0.00117632	0.0442388	-	-	-	-	-	-	-
AT3G02885	2	Gibberellin-regulated protein 5 [Source:UniProtKB/Swiss-Prot;Acc:Q84J95]	276	344	321	313.667	139	104	112	118.333	426	291	439	385.333	YES	271.712	-1.46305	0.195861	-7.46981	8.03094e-14	1.3007e-10	-	-	-	-	-	-	-
AT3G03385	3		65	36	40	47	42	33	52	42.3333	34	12	18	21.3333	-							YES	36.4926	-1.24186	0.377487	-3.2898	0.00100258	0.0276663
AT3G03530	1	Non-specific phospholipase C4 [Source:UniProtKB/Swiss-Prot;Acc:Q9SRQ7]	237	611	503	450.333	216	161	164	180.333	248	202	250	233.333	YES	290.097	-1.38163	0.281001	-4.91681	8.79648e-07	0.000187081	YES	290.097	-1.00854	0.2795	-3.60837	0.000308128	0.0122224
AT3G04685	5		75	51	86	70.6667	78	54	63	65	317	79	187	194.333	-							YES	105.356	1.32949	0.330706	4.02015	5.81614e-05	0.00351196
AT3G05945	1		89	67	104	86.6667	25	23	28	25.3333	29	9	13	17	YES	42.9418	-1.82671	0.32544	-5.61306	1.98783e-08	8.26965e-06	YES	42.9418	-2.4512	0.347565	-7.05251	1.75717e-12	2.34687e-09
AT3G06355	4		144	81	60	95	105	147	152	134.667	14	8	8	10	-							YES	79.4689	-3.32674	0.398289	-8.35257	6.67948e-17	2.67634e-13
AT3G09400	4	Probable protein phosphatase 2C 36 [Source:UniProtKB/Swiss-Prot;Acc:Q9SR24]	59	45	48	50.6667	58	79	72	69.6667	40	16	23	26.3333	-							YES	48.2361	-1.0374	0.305896	-3.39136	0.00069546	0.0220094
AT3G09780	5	Serine/threonine-protein kinase-like protein CCR1 [Source:UniProtKB/Swiss-Prot;Acc:Q9S7D9]	28	19	22	23	26	37	38	33.6667	58	43	50	50.3333	-							YES	35.2177	1.06677	0.321054	3.3227	0.000891503	0.0258098
AT3G10450	5	SCPL7 [Source:UniProtKB/TrEMBL;Acc:A0A178VAE4]	24	22	21	22.3333	25	35	41	33.6667	47	84	74	68.3333	-							YES	41.9862	1.60879	0.377901	4.25718	2.07019e-05	0.00162008
AT3G13784	1	Beta-fructofuranosidase, insoluble isoenzyme CWINV5 [Source:UniProtKB/Swiss-Prot;Acc:Q9LIB9]	112	204	177	164.333	47	85	82	71.3333	119	86	123	109.333	YES	115.214	-1.2712	0.277483	-4.58119	4.62331e-06	0.000766486	-	-	-	-	-	-	-
AT3G19613	7		55	33	38	42	111	150	93	118	102	39	49	63.3333	YES	72.4574	1.43138	0.300601	4.76171	1.91958e-06	0.000370796	-	-	-	-	-	-	-
AT3G19615	7	Beta-1,4-xylosidase [Source:UniProtKB/TrEMBL;Acc:A8MR54]	56	34	38	42.6667	86	113	119	106	115	40	37	64	YES	68.7003	1.25584	0.330226	3.80298	0.000142965	0.0102038	-	-	-	-	-	-	-
AT3G20370	6	AT3g20370/MQC12_13 [Source:UniProtKB/TrEMBL;Acc:Q9LTQ5]	1492	1571	1407	1490	2604	2945	2757	2768.67	4431	3190	3047	3556	-							YES	2564.52	1.18035	0.0990964	11.9111	1.03621e-32	2.07594e-28
AT3G20557	1	Vascular-related unknown protein 3 [Source:UniProtKB/Swiss-Prot;Acc:Q56YT7]	35	57	55	49	13	17	24	18	31	10	36	25.6667	YES	30.8512	-1.50622	0.432305	-3.48416	0.00049368	0.0240184	-	-	-	-	-	-	-
AT3G22060	1	Cysteine-rich repeat secretory protein 38 [Source:UniProtKB/Swiss-Prot;Acc:Q9LRJ9]	115	234	204	184.333	89	117	112	106	65	86	87	79.3333	-							YES	124.418	-1.24545	0.291034	-4.2794	1.87394e-05	0.00149572
AT3G24514	5		0	2	1	1	0	0	0	0	50	47	39	45.3333	-							YES	15.2555	5.44711	0.934129	5.83122	5.50234e-09	2.24967e-06
AT3G24516	5	unknown protein; Ha. [Source:TAIR;Acc:AT3G24516]	0	0	0	0	0	0	0	0	45	50	37	44	-							YES	14.6054	7.86059	1.26274	6.22505	4.81417e-10	3.7095e-07
AT3G25770	1	AOC2 [Source:UniProtKB/TrEMBL;Acc:A0A178VKE4]	16	19	14	16.3333	6	1	1	2.66667	7	3	11	7	YES	8.7567	-2.66701	0.784151	-3.40114	0.000671046	0.0296825	-	-	-	-	-	-	-
AT3G26450	1	Major latex protein, putative [Source:UniProtKB/TrEMBL;Acc:Q9LIN0]	1354	1656	1538	1516	918	670	688	758.667	1459	726	837	1007.33	YES	1085.15	-1.05434	0.176148	-5.98553	2.15682e-09	1.08123e-06	-	-	-	-	-	-	-
AT3G26460	1	Major latex protein-like [Source:UniProtKB/TrEMBL;Acc:Q9LIM9]	598	1547	1226	1123.67	427	447	533	469	777	404	543	574.667	YES	721.885	-1.3261	0.3586	-3.69801	0.000217299	0.0134587	-	-	-	-	-	-	-
AT3G28510	7	AAA-ATPase At3g28510 [Source:UniProtKB/Swiss-Prot;Acc:Q9LH84]	122	63	41	75.3333	187	175	169	177	163	99	120	127.333	YES	124.577	1.17733	0.291399	4.04029	5.33858e-05	0.00508614	-	-	-	-	-	-	-
AT3G29644	6	other RNA [Source:TAIR;Acc:AT3G29644]	10	3	8	7	25	30	33	29.3333	34	21	19	24.6667	YES	19.8366	2.01312	0.479893	4.19494	2.72949e-05	0.00300887	YES	19.8366	1.73708	0.485235	3.57988	0.000343748	0.0131761
AT3G45070	1	Sulfotransferase [Source:UniProtKB/TrEMBL;Acc:A0A1I9LRV5]	564	1008	861	811	359	344	355	352.667	534	338	405	425.667	YES	530.122	-1.26334	0.192572	-6.56035	5.36818e-11	4.3472e-08	YES	530.122	-1.01234	0.191802	-5.27804	1.30574e-07	3.2824e-05
AT3G45080	1	Cytosolic sulfotransferase 6 [Source:UniProtKB/Swiss-Prot;Acc:Q9M1V1]	57	116	99	90.6667	38	46	43	42.3333	49	27	28	34.6667	YES	55.872	-1.16295	0.307229	-3.78527	0.000153542	0.0105648	YES	55.872	-1.48085	0.313916	-4.71734	2.38945e-06	0.000319135
AT3G46170	1	Dehydrogenase-like protein [Source:UniProtKB/TrEMBL;Acc:Q9LX78]	36	63	57	52	21	26	39	28.6667	37	13	14	21.3333	-							YES	33.7076	-1.40838	0.400915	-3.51291	0.000443232	0.0157859
AT3G46700	1	Glycosyltransferase (Fragment) [Source:UniProtKB/TrEMBL;Acc:W8Q6Q0]	2218	2955	2657	2610	1331	1413	1455	1399.67	1769	1114	1179	1354	-							YES	1784.09	-1.03261	0.130662	-7.90291	2.72471e-15	8.5983e-12
AT3G47740	1	ABC transporter A family member 3 [Source:UniProtKB/Swiss-Prot;Acc:Q1PEH6]	125	235	185	181.667	78	110	95	94.3333	169	65	114	116	YES	129.5	-1.01254	0.275955	-3.66921	0.000243297	0.0146361	-	-	-	-	-	-	-
AT3G48640	7	Transmembrane protein [Source:UniProtKB/TrEMBL;Acc:Q9SMN5]	10	3	6	6.33333	17	48	22	29	7	8	4	6.33333	YES	13.6251	2.1307	0.608566	3.50118	0.000463199	0.02284	-	-	-	-	-	-	-
AT3G49620	6	Probable 2-oxoglutarate-dependent dioxygenase DIN11 [Source:UniProtKB/Swiss-Prot;Acc:Q8H113]	4	4	5	4.33333	27	26	18	23.6667	18	30	21	23	YES	17.0411	2.39254	0.580416	4.12212	3.75398e-05	0.00387452	YES	17.0411	2.3884	0.580667	4.11319	3.90222e-05	0.00264112
AT3G49960	1	Peroxidase 35 [Source:UniProtKB/Swiss-Prot;Acc:Q96510]	373	701	632	568.667	235	256	231	240.667	728	278	384	463.333	YES	417.721	-1.30391	0.246711	-5.28518	1.25582e-07	3.57314e-05	-	-	-	-	-	-	-
AT3G52820	1	Purple acid phosphatase 22 [Source:UniProtKB/Swiss-Prot;Acc:Q8S340]	60	83	71	71.3333	37	54	42	44.3333	59	21	23	34.3333	-							YES	49.397	-1.1767	0.323785	-3.6342	0.000278847	0.0113777
AT3G53010	5	Carbohydrate esterase, putative (DUF303) [Source:UniProtKB/TrEMBL;Acc:Q0WNN6]	22	22	22	22	30	29	32	30.3333	50	58	46	51.3333	-							YES	34.5367	1.18019	0.33085	3.56715	0.00036089	0.013616
AT3G54530	5	Putative uncharacterized protein [Source:UniProtKB/TrEMBL;Acc:Q1PEF3]	27	43	31	33.6667	42	44	42	42.6667	95	67	58	73.3333	-							YES	49.1266	1.0429	0.281899	3.69954	0.000215989	0.00944787
AT3G54820	5	Probable aquaporin PIP2-5 [Source:UniProtKB/Swiss-Prot;Acc:Q9SV31]	54	42	25	40.3333	57	39	46	47.3333	109	78	94	93.6667	-							YES	59.8057	1.14828	0.293746	3.90909	9.2646e-05	0.00511314
AT3G55120	1	Chalcone--flavonone isomerase 1 [Source:UniProtKB/Swiss-Prot;Acc:P41088]	290	122	202	204.667	120	48	95	87.6667	170	139	170	159.667	YES	150.699	-1.26262	0.323428	-3.90386	9.46725e-05	0.00766665	-	-	-	-	-	-	-
AT3G56400	7	Probable WRKY transcription factor 70 [Source:UniProtKB/Swiss-Prot;Acc:Q9LY00]	167	83	65	105	142	287	244	224.333	136	109	103	116	YES	146.521	1.03279	0.309424	3.33778	0.00084452	0.0354947	-	-	-	-	-	-	-
AT3G56891	3	Heavy metal-associated isoprenylated plant protein 45 [Source:UniProtKB/Swiss-Prot;Acc:B3H6D0]	31	30	24	28.3333	17	19	13	16.3333	13	4	5	7.33333	-							YES	17.2459	-2.05504	0.494084	-4.15929	3.19243e-05	0.00226798
AT3G58190	3	LBD29 [Source:UniProtKB/TrEMBL;Acc:A0A178VM67]	38	32	61	43.6667	35	34	29	32.6667	25	18	15	19.3333	-							YES	31.7327	-1.2452	0.362417	-3.43584	0.000590724	0.0196262
AT3G59340	1	Solute carrier family 35 protein (DUF914) [Source:UniProtKB/TrEMBL;Acc:A0A1I9LLD6]	252	358	323	311	127	164	179	156.667	257	151	137	181.667	YES	215.218	-1.05178	0.201746	-5.2134	1.85414e-07	5.13671e-05	-	-	-	-	-	-	-
AT3G59710	1	NAD(P)-binding Rossmann-fold superfamily protein [Source:UniProtKB/TrEMBL;Acc:A0A1I9LQ55]	36	99	98	77.6667	33	34	38	35	50	29	25	34.6667	YES	49.0235	-1.21209	0.371784	-3.2602	0.00111333	0.0430008	YES	49.0235	-1.26129	0.372908	-3.3823	0.000718813	0.0224019
AT3G61210	7	S-adenosyl-L-methionine-dependent methyltransferases superfamily protein [Source:UniProtKB/TrEMBL;Acc:Q9M2E3]	62	35	51	49.3333	74	143	101	106	82	85	56	74.3333	YES	75.7185	1.043	0.299269	3.48515	0.00049186	0.0240184	-	-	-	-	-	-	-
AT3G62930	5	Monothiol glutaredoxin-S6 [Source:UniProtKB/Swiss-Prot;Acc:Q9LYC8]	49	32	25	35.3333	47	50	40	45.6667	148	62	96	102	-							YES	59.1604	1.42724	0.304687	4.68426	2.80966e-06	0.000351805
AT4G00130	1	Probable transcription factor At4g00130 [Source:UniProtKB/Swiss-Prot;Acc:Q1PED2]	12	44	29	28.3333	3	3	2	2.66667	7	7	3	5.66667	YES	12.4568	-3.47787	0.742922	-4.68134	2.84999e-06	0.000492649	-	-	-	-	-	-	-
AT4G01830	1	ABC transporter B family member 5 [Source:UniProtKB/Swiss-Prot;Acc:Q9SYI3]	49	119	91	86.3333	24	44	36	34.6667	56	7	19	27.3333	-							YES	48.9537	-1.84045	0.47396	-3.88312	0.000103124	0.00546556
AT4G07960	1	CSLC12 [Source:UniProtKB/TrEMBL;Acc:A0A384KRZ4]	74	125	101	100	37	44	54	45	138	36	75	83	YES	74.5015	-1.21543	0.341844	-3.5555	0.00037726	0.0201605	-	-	-	-	-	-	-
AT4G08290	6	WAT1-related protein At4g08290 [Source:UniProtKB/Swiss-Prot;Acc:Q9SUF1]	667	475	393	511.667	981	1074	881	978.667	1106	1202	1022	1110	-							YES	863.021	1.0811	0.195558	5.5283	3.23352e-08	9.8152e-06
AT4G08300	6	WAT1-related protein At4g08300 [Source:UniProtKB/Swiss-Prot;Acc:Q501F8]	236	156	167	186.333	363	374	303	346.667	242	463	483	396	-							YES	312.93	1.10131	0.29087	3.78626	0.000152929	0.00714058
AT4G08400	1	Extensin-like protein [Source:UniProtKB/TrEMBL;Acc:Q9STM8]	99	263	241	201	91	77	79	82.3333	286	98	112	165.333	YES	146.618	-1.34915	0.344755	-3.91336	9.10215e-05	0.00742813	-	-	-	-	-	-	-
AT4G09110	7	Putative RING-H2 finger protein ATL35 [Source:UniProtKB/Swiss-Prot;Acc:Q9M0R6]	47	49	72	56	84	112	157	117.667	57	55	67	59.6667	YES	77.3136	1.01476	0.288024	3.52317	0.000426422	0.0220597	-	-	-	-	-	-	-
AT4G10530	7	Subtilase family protein [Source:TAIR;Acc:AT4G10530]	7	3	6	5.33333	21	41	28	30	5	4	3	4	YES	12.8585	2.43123	0.572463	4.24696	2.16693e-05	0.00257766	-	-	-	-	-	-	-
AT4G11020	4	Uncharacterized protein AT4g11020 [Source:UniProtKB/TrEMBL;Acc:Q9SN53]	57	49	83	63	43	84	88	71.6667	24	30	32	28.6667	-							YES	54.3668	-1.16609	0.350685	-3.32519	0.000883596	0.0256922
AT4G11190	1	Dirigent protein 13 [Source:UniProtKB/Swiss-Prot;Acc:Q9T017]	343	558	425	442	198	158	184	180	380	190	279	283	YES	300.586	-1.35651	0.213703	-6.34764	2.18639e-10	1.48498e-07	-	-	-	-	-	-	-
AT4G12470	1	pEARLI1-like lipid transfer protein 1 [Source:UniProtKB/Swiss-Prot;Acc:Q9SU35]	242	215	286	247.667	128	70	98	98.6667	214	102	182	166	YES	169.822	-1.37604	0.246214	-5.5888	2.28642e-08	8.75285e-06	-	-	-	-	-	-	-
AT4G12480	2	PEARLI 1 [Source:UniProtKB/TrEMBL;Acc:A0A178V1J0]	902	821	823	848.667	459	173	255	295.667	1929	506	1161	1198.67	YES	757.885	-1.56577	0.46791	-3.3463	0.000818986	0.0346957	-	-	-	-	-	-	-
AT4G12490	5	pEARLI1-like lipid transfer protein 2 [Source:UniProtKB/Swiss-Prot;Acc:Q9SU34]	26	14	19	19.6667	16	9	5	10	274	61	129	154.667	-							YES	57.1196	2.82511	0.43386	6.51157	7.43709e-11	7.84182e-08
AT4G12495	5	Transmembrane protein [Source:UniProtKB/TrEMBL;Acc:A0A1P8B684]	21	10	10	13.6667	5	8	2	5	125	15	47	62.3333	-							YES	24.781	2.00546	0.591194	3.39221	0.000693312	0.0220094
AT4G12500	2	pEARLI1-like lipid transfer protein 3 [Source:UniProtKB/Swiss-Prot;Acc:Q9SU33]	35	18	7	20	2	1	0	1	53	15	29	32.3333	YES	17.1399	-4.37823	1.00537	-4.35484	1.33166e-05	0.00174149	-	-	-	-	-	-	-
AT4G12550	4	Putative lipid-binding protein AIR1 [Source:UniProtKB/Swiss-Prot;Acc:Q9S7I2]	3873	4599	4995	4489	3974	6620	6107	5567	2029	2008	1907	1981.33	-							YES	3999.73	-1.22236	0.180191	-6.78368	1.1715e-11	1.46686e-08
AT4G12555	4		3821	4201	4523	4181.67	3683	6125	5526	5111.33	1782	1869	1548	1733	-							YES	3664.52	-1.31138	0.179611	-7.30121	2.85187e-13	4.76119e-10
AT4G13250	1	Probable chlorophyll(ide) b reductase NYC1, chloroplastic [Source:UniProtKB/Swiss-Prot;Acc:Q93ZA0]	150	367	225	247.333	161	145	121	142.333	103	100	95	99.3333	-							YES	164.356	-1.37381	0.288148	-4.76773	1.86313e-06	0.000274455
AT4G13300	6	(Z)-gamma-bisabolene synthase 2 [Source:UniProtKB/Swiss-Prot;Acc:Q9T0K1]	8	11	6	8.33333	18	47	44	36.3333	37	39	20	32	YES	25.1855	2.05524	0.501812	4.09564	4.21002e-05	0.00420104	YES	25.1855	1.88191	0.504427	3.73078	0.000190884	0.00851709
AT4G13310	7	Cytochrome P450 71A20 [Source:UniProtKB/Swiss-Prot;Acc:Q9T0K2]	23	17	6	15.3333	30	107	97	78	37	57	40	44.6667	YES	45.6716	2.27493	0.499166	4.55745	5.17776e-06	0.000838598	-	-	-	-	-	-	-
AT4G13390	1	Extensin-like protein [Source:UniProtKB/TrEMBL;Acc:Q9T0L0]	248	404	290	314	86	99	93	92.6667	487	113	138	246	YES	211.421	-1.82641	0.469748	-3.88807	0.000101045	0.00793847	-	-	-	-	-	-	-
AT4G13420	3	Potassium transporter [Source:UniProtKB/TrEMBL;Acc:Q53XI1]	21	45	33	33	17	25	17	19.6667	10	7	17	11.3333	-							YES	21.4772	-1.59878	0.476101	-3.35806	0.000784908	0.0237535
AT4G13890	3	Serine hydroxymethyltransferase 5 [Source:UniProtKB/Swiss-Prot;Acc:Q9SVM4]	82	73	50	68.3333	32	50	40	40.6667	34	24	22	26.6667	-							YES	45.184	-1.43361	0.314213	-4.56255	5.0536e-06	0.000572
AT4G14060	1	AT4g14060/dl3070w [Source:UniProtKB/TrEMBL;Acc:O23267]	553	764	683	666.667	373	285	329	329	559	436	542	512.333	YES	503.511	-1.07621	0.173705	-6.19565	5.80464e-10	3.39491e-07	-	-	-	-	-	-	-
AT4G14130	5	Xyloglucan endotransglucosylase/hydrolase protein 15 [Source:UniProtKB/Swiss-Prot;Acc:Q38911]	393	314	418	375	338	692	609	546.333	725	886	750	787	-							YES	568.639	1.04665	0.236302	4.42931	9.45334e-06	0.000901849
AT4G15490	2	UDP-glycosyltransferase 84A3 [Source:UniProtKB/Swiss-Prot;Acc:O23401]	48	48	38	44.6667	33	13	14	20	81	43	66	63.3333	YES	42.1799	-1.21138	0.374281	-3.23654	0.00120987	0.0450033	-	-	-	-	-	-	-
AT4G15990	7	Uncharacterized protein AT4g15990 [Source:UniProtKB/TrEMBL;Acc:O23448]	23	13	14	16.6667	70	162	118	116.667	56	77	54	62.3333	YES	64.5261	2.74285	0.380198	7.21426	5.42273e-13	6.34309e-10	YES	64.5261	1.87782	0.386738	4.85554	1.2006e-06	0.000195552
AT4G16000	7	Uncharacterized protein At4g16000 [Source:UniProtKB/TrEMBL;Acc:Q0WWC4]	19	7	14	13.3333	24	99	75	66	54	46	52	50.6667	YES	42.5555	2.24322	0.469276	4.78018	1.75135e-06	0.000344624	YES	42.5555	1.87951	0.472648	3.97656	6.99197e-05	0.00409582
AT4G16620	3	WAT1-related protein At4g16620 [Source:UniProtKB/Swiss-Prot;Acc:F4JMI7]	120	163	159	147.333	98	70	75	81	82	20	45	49	-							YES	91.9422	-1.71542	0.308397	-5.56237	2.66128e-08	8.59938e-06
AT4G18425	1	Protein DMP4 [Source:UniProtKB/Swiss-Prot;Acc:Q8L928]	94	91	79	88	52	36	45	44.3333	43	35	39	39	YES	57.348	-1.04466	0.257456	-4.05764	4.95713e-05	0.00480979	YES	57.348	-1.23659	0.261855	-4.72241	2.33063e-06	0.000313368
AT4G18550	1	alpha/beta-Hydrolases superfamily protein [Source:TAIR;Acc:AT4G18550]	358	621	526	501.667	283	245	283	270.333	240	140	151	177	-							YES	316.726	-1.59548	0.206976	-7.70854	1.27264e-14	2.54962e-11
AT4G22610	1	AT4g22610/F7K2_190 [Source:UniProtKB/TrEMBL;Acc:Q9SUV8]	88	135	141	121.333	73	40	49	54	63	53	57	57.6667	YES	78.0951	-1.22159	0.28279	-4.31979	1.56179e-05	0.00200509	YES	78.0951	-1.13265	0.281586	-4.02241	5.76068e-05	0.00351196
AT4G22920	1	Protein STAY-GREEN 1 chloroplastic [Source:UniProtKB/Swiss-Prot;Acc:O82741]	260	322	247	276.333	167	162	169	166	162	68	137	122.333	-							YES	187.763	-1.26866	0.21891	-5.79536	6.81762e-09	2.67812e-06
AT4G24510	3	VC2 [Source:UniProtKB/TrEMBL;Acc:A0A178V1H6]	20	13	43	25.3333	22	11	13	15.3333	11	4	4	6.33333	-							YES	15.5524	-2.09935	0.607828	-3.45385	0.000552648	0.0187339
AT4G26260	2	MIOX4 [Source:UniProtKB/TrEMBL;Acc:A0A178V1J3]	27	33	16	25.3333	6	6	3	5	30	37	20	29	YES	19.96	-2.40518	0.562758	-4.27391	1.92073e-05	0.00237888	-	-	-	-	-	-	-
AT4G28460	7	PAMP-induced secreted peptide 1 [Source:UniProtKB/Swiss-Prot;Acc:Q1PE40]	28	13	17	19.3333	37	92	72	67	33	18	24	25	YES	36.3274	1.73063	0.397089	4.3583	1.31076e-05	0.00172488	-	-	-	-	-	-	-
AT4G28530	3	At4g28530 [Source:UniProtKB/TrEMBL;Acc:Q8GUJ6]	143	216	183	180.667	137	92	83	104	78	39	57	58	-							YES	114.407	-1.7296	0.263912	-6.55369	5.61337e-11	6.24768e-08
AT4G32080	1	unknown protein; Ha. [Source:TAIR;Acc:AT4G32080]	13	37	8	19.3333	2	4	1	2.33333	14	5	4	7.66667	YES	9.78441	-3.1327	0.855108	-3.66352	0.000248777	0.0148807	-	-	-	-	-	-	-
AT4G32810	7	carotenoid cleavage dioxygenase 8 [Source:TAIR;Acc:AT4G32810]	48	37	49	44.6667	171	172	166	169.667	23	33	24	26.6667	YES	79.7001	1.87026	0.241871	7.73248	1.05473e-14	2.7257e-11	-	-	-	-	-	-	-
AT4G33720	7	AT4g33720/T16L1_210 [Source:UniProtKB/TrEMBL;Acc:O81888]	880	451	339	556.667	4546	3911	3271	3909.33	662	447	254	454.333	YES	1615.03	2.75904	0.425105	6.49026	8.56886e-11	6.22128e-08	-	-	-	-	-	-	-
AT4G34320	3	UPF0496 protein At4g34320 [Source:UniProtKB/Swiss-Prot;Acc:Q9SYZ7]	71	77	46	64.6667	46	46	44	45.3333	49	16	8	24.3333	-							YES	44.2473	-1.56346	0.414738	-3.76975	0.000163413	0.00750876
AT4G34380	1	At4g34380 [Source:UniProtKB/TrEMBL;Acc:Q9SZ03]	32	42	36	36.6667	8	28	21	19	20	5	17	14	-							YES	23.0798	-1.48978	0.482362	-3.0885	0.00201167	0.0446311
AT4G34970	4	Actin-depolymerizing factor 9 [Source:UniProtKB/Swiss-Prot;Acc:O49606]	30	40	51	40.3333	43	46	43	44	16	21	12	16.3333	-							YES	33.5837	-1.35271	0.369962	-3.65635	0.00025583	0.0106682
AT4G36540	6	Transcription factor BEE 2 [Source:UniProtKB/Swiss-Prot;Acc:Q93VJ4]	21	22	23	22	40	46	37	41	48	44	46	46	-							YES	36.0712	1.01025	0.316991	3.18698	0.00143767	0.0353395
AT4G37700	1	At4g37700 [Source:UniProtKB/TrEMBL;Acc:Q9SZG2]	272	403	349	341.333	133	218	163	171.333	157	156	127	146.667	YES	220.813	-1.06132	0.215773	-4.9187	8.71217e-07	0.000187081	YES	220.813	-1.27245	0.21735	-5.85438	4.78787e-09	2.04085e-06
AT4G38160	6	Mitochondrial transcription termination factor family protein [Source:UniProtKB/TrEMBL;Acc:F4JSY9]	28	27	33	29.3333	68	74	44	62	66	62	56	61.3333	YES	50.4458	1.02177	0.298668	3.42108	0.000623725	0.028061	YES	50.4458	1.01106	0.298938	3.38218	0.000719123	0.0224019
AT4G38420	1	Putative pectinesterase [Source:UniProtKB/TrEMBL;Acc:Q8VYB3]	114	103	86	101	64	40	49	51	83	29	43	51.6667	YES	67.2582	-1.03971	0.293978	-3.53671	0.000405141	0.0211971	YES	67.2582	-1.08199	0.294824	-3.66995	0.0002426	0.0102537
AT4G38970	2	Fructose-bisphosphate aldolase [Source:UniProtKB/TrEMBL;Acc:A0A178UW98]	299	190	197	228.667	145	75	70	96.6667	281	345	293	306.333	YES	212.137	-1.28929	0.291237	-4.42693	9.55829e-06	0.0013598	-	-	-	-	-	-	-
AT4G39070	2	B-box zinc finger protein 20 [Source:UniProtKB/Swiss-Prot;Acc:Q0IGM7]	254	205	186	215	55	60	73	62.6667	275	159	193	209	YES	160.745	-1.83607	0.202546	-9.06492	1.24696e-19	6.56368e-16	-	-	-	-	-	-	-
AT4G39510	5	CYP96A12 [Source:UniProtKB/TrEMBL;Acc:A0A178V036]	30	26	24	26.6667	47	48	27	40.6667	56	63	68	62.3333	-							YES	43.2314	1.18977	0.333206	3.57067	0.000356068	0.0135085
AT4G39675	7	At4g39675 [Source:UniProtKB/TrEMBL;Acc:Q8LEP7]	243	247	214	234.667	439	697	522	552.667	435	417	324	392	YES	389.04	1.17105	0.185054	6.32818	2.48068e-10	1.58275e-07	-	-	-	-	-	-	-
AT4G39795	3	Protein of unknown function (DUF581) [Source:TAIR;Acc:AT4G39795]	61	100	101	87.3333	74	96	85	85	46	42	48	45.3333	-							YES	72.5478	-1.00092	0.270653	-3.69816	0.000217166	0.00947866
AT5G01005	3		51	32	25	36	27	33	41	33.6667	19	14	13	15.3333	-							YES	28.2282	-1.30166	0.399688	-3.2567	0.00112715	0.0296731
AT5G01050	1	Laccase [Source:UniProtKB/TrEMBL;Acc:A0A178U9W8]	216	268	293	259	145	162	154	153.667	152	79	103	111.333	-							YES	174.005	-1.30543	0.184644	-7.06997	1.5497e-12	2.21763e-09
AT5G03860	7	Malate synthase [Source:UniProtKB/Swiss-Prot;Acc:Q9LZC3]	82	62	90	78	163	241	189	197.667	152	179	106	145.667	YES	139.305	1.28294	0.249987	5.13202	2.86643e-07	7.44701e-05	-	-	-	-	-	-	-
AT5G04120	1	Metal-independent phosphoserine phosphatase [Source:UniProtKB/Swiss-Prot;Acc:F4KI56]	418	1256	887	853.667	284	259	306	283	428	125	168	240.333	YES	459.069	-1.65912	0.484146	-3.42691	0.000610502	0.0276907	YES	459.069	-1.99335	0.484844	-4.11131	3.93417e-05	0.00265258
AT5G04200	3	MCP2f [Source:UniProtKB/TrEMBL;Acc:A0A178U6S6]	359	223	189	257	175	161	188	174.667	170	47	89	102	-							YES	176.111	-1.46367	0.29529	-4.95672	7.16934e-07	0.000131771
AT5G04960	1	Pectinesterase [Source:UniProtKB/TrEMBL;Acc:A0A178UR22]	1031	1505	1247	1261	579	690	697	655.333	1272	680	876	942.667	YES	946.195	-1.00787	0.166191	-6.06453	1.32344e-09	6.96625e-07	-	-	-	-	-	-	-
AT5G05995	7		174	74	89	112.333	171	322	248	247	183	106	136	141.667	YES	163.988	1.07739	0.286151	3.76509	0.000166487	0.0111754	-	-	-	-	-	-	-
AT5G06595	7		14	3	9	8.66667	18	78	46	47.3333	7	24	13	14.6667	YES	23.3827	2.3856	0.639124	3.73261	0.000189509	0.0123533	-	-	-	-	-	-	-
AT5G06720	1	Peroxidase 53 [Source:UniProtKB/Swiss-Prot;Acc:Q42578]	56	104	77	79	38	22	27	29	54	41	68	54.3333	YES	54.5052	-1.50465	0.344682	-4.36533	1.26932e-05	0.00170226	-	-	-	-	-	-	-
AT5G07450	1	Cyclin-U4-2 [Source:UniProtKB/Swiss-Prot;Acc:Q9LY16]	34	98	67	66.3333	22	32	23	25.6667	40	22	27	29.6667	YES	40.613	-1.44025	0.390185	-3.69119	0.000223205	0.0137014	YES	40.613	-1.25557	0.386202	-3.25107	0.00114973	0.03007
AT5G07650	3	Actin-binding FH2 protein [Source:TAIR;Acc:AT5G07650]	212	245	232	229.667	215	217	268	233.333	116	85	102	101	-							YES	187.654	-1.25195	0.176236	-7.10379	1.21379e-12	1.87054e-09
AT5G08139	7	RING/U-box superfamily protein [Source:UniProtKB/TrEMBL;Acc:Q8GYG0]	128	154	169	150.333	329	351	352	344	156	124	135	138.333	YES	209.011	1.13612	0.155858	7.28947	3.11185e-13	4.095e-10	-	-	-	-	-	-	-
AT5G08185	7	microRNA162A [Source:TAIR;Acc:AT5G08185]	37	55	42	44.6667	145	123	123	130.333	56	32	40	42.6667	YES	71.6816	1.48628	0.246585	6.02744	1.66575e-09	8.55422e-07	-	-	-	-	-	-	-
AT5G08250	3	Cytochrome P450 superfamily protein [Source:UniProtKB/TrEMBL;Acc:Q9LEY2]	119	148	175	147.333	146	108	128	127.333	39	81	73	64.3333	-							YES	114.151	-1.19395	0.312205	-3.82425	0.000131171	0.0064726
AT5G10180	5	Sulfate transporter 2.1 [Source:UniProtKB/Swiss-Prot;Acc:O04722]	252	150	123	175	242	136	125	167.667	499	317	328	381.333	-							YES	237.281	1.04262	0.276409	3.77202	0.000161932	0.00745781
AT5G10946	7	unknown protein; FUNCTIONS IN: molecular_function unknown; INVOLVED IN: biological_process unknown; LOCATED IN: endomembrane system; Ha. [Source:TAIR;Acc:AT5G10946]	4	5	7	5.33333	14	23	22	19.6667	14	11	17	14	YES	12.8441	1.82227	0.565527	3.22225	0.00127187	0.046565	-	-	-	-	-	-	-
AT5G11540	3	L-gulonolactone oxidase 3 [Source:UniProtKB/Swiss-Prot;Acc:Q9LYD8]	157	138	127	140.667	80	125	135	113.333	67	64	86	72.3333	-							YES	108.962	-1.00278	0.24908	-4.02592	5.67519e-05	0.00349836
AT5G13930	2	Chalcone synthase family protein [Source:UniProtKB/TrEMBL;Acc:Q460R0]	2476	1144	1654	1758	907	451	685	681	2019	1611	1879	1836.33	YES	1421.96	-1.40924	0.355576	-3.96325	7.39348e-05	0.0064936	-	-	-	-	-	-	-
AT5G14070	6	Glutaredoxin-C8 [Source:UniProtKB/Swiss-Prot;Acc:Q8LF89]	42	18	23	27.6667	40	80	62	60.6667	77	52	53	60.6667	-							YES	48.6955	1.06108	0.344855	3.0769	0.00209165	0.0457968
AT5G14650	2	Pectin lyase-like superfamily protein [Source:UniProtKB/TrEMBL;Acc:Q9LYJ5]	310	263	214	262.333	176	115	100	130.333	371	143	329	281	YES	221.769	-1.06258	0.280642	-3.78624	0.000152944	0.0105648	-	-	-	-	-	-	-
AT5G14920	1	Gibberellin-regulated protein 14 [Source:UniProtKB/Swiss-Prot;Acc:Q9LFR3]	112	243	154	169.667	75	59	100	78	119	141	146	135.333	YES	129.171	-1.18451	0.311654	-3.80072	0.000144275	0.010228	-	-	-	-	-	-	-
AT5G16980	5	Zinc-binding dehydrogenase family protein [Source:UniProtKB/TrEMBL;Acc:F4KFK3]	33	39	46	39.3333	30	24	23	25.6667	126	66	68	86.6667	-							YES	49.2647	1.04318	0.281839	3.70132	0.000214484	0.00942317
AT5G17700	1	Protein DETOXIFICATION [Source:UniProtKB/TrEMBL;Acc:A0A178UJQ3]	65	92	83	80	29	23	34	28.6667	53	49	51	51	YES	53.5561	-1.53886	0.291128	-5.28585	1.25121e-07	3.57314e-05	-	-	-	-	-	-	-
AT5G17860	1	Cation/calcium exchanger 1 [Source:UniProtKB/Swiss-Prot;Acc:Q9FKP1]	48	48	50	48.6667	44	14	22	26.6667	24	19	18	20.3333	-							YES	32.019	-1.3251	0.401917	-3.29694	0.00097744	0.0271596
AT5G19560	1	ROP uanine nucleotide exchange factor 10 [Source:TAIR;Acc:AT5G19560]	120	228	221	189.667	68	135	99	100.667	109	43	88	80	-							YES	122.944	-1.34453	0.311394	-4.31779	1.57601e-05	0.00130471
AT5G19730	5	Probable pectinesterase 53 [Source:UniProtKB/Swiss-Prot;Acc:Q8VYZ3]	74	48	76	66	106	87	94	95.6667	139	121	172	144	-							YES	101.461	1.08538	0.247783	4.38037	1.18476e-05	0.00106437
AT5G22410	1	Peroxidase 60 [Source:UniProtKB/Swiss-Prot;Acc:Q9FMR0]	250	670	459	459.667	182	245	234	220.333	445	176	228	283	YES	318.019	-1.13161	0.298102	-3.79606	0.000147014	0.0103334	-	-	-	-	-	-	-
AT5G24640	5	Gb [Source:UniProtKB/TrEMBL;Acc:Q9FLU0]	24	25	24	24.3333	19	37	32	29.3333	93	36	48	59	-							YES	36.2571	1.16345	0.354132	3.28536	0.00101852	0.0279494
AT5G24770	2	Vegetative storage protein 2 [Source:UniProtKB/Swiss-Prot;Acc:O82122]	176	318	210	234.667	89	60	42	63.6667	137	255	199	197	YES	168.776	-1.94326	0.347039	-5.59955	2.14906e-08	8.53636e-06	-	-	-	-	-	-	-
AT5G24780	1	Vegetative storage protein 1 [Source:UniProtKB/Swiss-Prot;Acc:O49195]	600	851	747	732.667	243	202	214	219.667	464	247	337	349.333	YES	433.989	-1.79674	0.178718	-10.0535	8.86768e-24	9.33546e-20	YES	433.989	-1.15988	0.1756	-6.60522	3.96937e-11	4.67778e-08
AT5G24920	6	Protein GLUTAMINE DUMPER 5 [Source:UniProtKB/Swiss-Prot;Acc:Q3E965]	14	5	13	10.6667	25	34	27	28.6667	20	31	55	35.3333	-							YES	25.0742	1.73266	0.512349	3.3818	0.000720117	0.0224019
AT5G25490	6	Ran BP2/NZF zinc finger-like superfamily protein [Source:UniProtKB/TrEMBL;Acc:Q8GWD1]	29	23	28	26.6667	65	50	63	59.3333	75	29	51	51.6667	YES	44.8263	1.10088	0.318904	3.45207	0.000556303	0.0261763	-	-	-	-	-	-	-
AT5G26270	1	unknown protein; Ha. [Source:TAIR;Acc:AT5G26270]	248	264	306	272.667	121	102	100	107.667	193	81	74	116	YES	164.109	-1.39552	0.235185	-5.9337	2.96183e-09	1.41731e-06	YES	164.109	-1.35374	0.234908	-5.76286	8.27016e-09	3.12612e-06
AT5G26320	3	TRAF-like family protein [Source:UniProtKB/TrEMBL;Acc:F4JZS7]	94	109	73	92	29	81	71	60.3333	69	20	34	41	-							YES	63.6756	-1.29806	0.37672	-3.44569	0.000569612	0.019147
AT5G35190	1	Proline-rich extensin-like family protein [Source:UniProtKB/TrEMBL;Acc:Q9LHS1]	612	894	792	766	318	382	363	354.333	937	416	416	589.667	YES	561.661	-1.17539	0.208705	-5.63183	1.78307e-08	7.82135e-06	-	-	-	-	-	-	-
AT5G36130	1		123	208	146	159	64	63	98	75	108	38	38	61.3333	YES	97.8298	-1.14697	0.318226	-3.60426	0.000313049	0.0174834	YES	97.8298	-1.51477	0.322572	-4.69592	2.65414e-06	0.000336538
AT5G36140	1		191	180	93	154.667	75	67	101	81	91	35	39	55	-							YES	96.4797	-1.61721	0.323289	-5.00237	5.66311e-07	0.000109149
AT5G36150	1	Tirucalladienol synthase [Source:UniProtKB/Swiss-Prot;Acc:Q9LVY2]	69	152	141	120.667	35	41	65	47	66	17	20	34.3333	YES	66.9839	-1.42293	0.399023	-3.56604	0.000362414	0.019616	YES	66.9839	-1.97053	0.407686	-4.83346	1.34179e-06	0.000211665
AT5G37450	3	Leucine-rich repeat protein kinase family protein [Source:TAIR;Acc:AT5G37450]	126	89	73	96	87	84	105	92	44	30	51	41.6667	-							YES	76.4776	-1.26377	0.281802	-4.48458	7.3056e-06	0.000739194
AT5G37990	1	Probable S-adenosylmethionine-dependent methyltransferase At5g37990 [Source:UniProtKB/Swiss-Prot;Acc:Q9FKC8]	2190	2399	2316	2301.67	1297	1066	1194	1185.67	1966	1111	1287	1454.67	YES	1638.49	-1.01291	0.130052	-7.78847	6.78254e-15	2.04009e-11	-	-	-	-	-	-	-
AT5G38000	1	At5g38000 [Source:UniProtKB/TrEMBL;Acc:Q9LTB4]	272	383	285	313.333	147	110	141	132.667	274	138	171	194.333	YES	212.401	-1.29899	0.210916	-6.15879	7.3305e-10	4.06167e-07	-	-	-	-	-	-	-
AT5G38005	3	other RNA [Source:TAIR;Acc:AT5G38005]	265	341	340	315.333	280	266	280	275.333	195	109	158	154	-							YES	247.255	-1.11424	0.171991	-6.47847	9.26603e-11	8.4513e-08
AT5G38020	1	At5g38020 [Source:UniProtKB/TrEMBL;Acc:Q84MB1]	1999	2442	2094	2178.33	1003	845	1002	950	2075	996	1175	1415.33	YES	1502.24	-1.25516	0.164742	-7.61896	2.55718e-14	5.38414e-11	-	-	-	-	-	-	-
AT5G38700	1	Cotton fiber protein [Source:UniProtKB/TrEMBL;Acc:Q570M0]	31	46	46	41	12	7	12	10.3333	46	19	21	28.6667	YES	26.3249	-2.04466	0.432799	-4.72427	2.3094e-06	0.000430306	-	-	-	-	-	-	-
AT5G39000	3	Putative receptor-like protein kinase At5g39000 [Source:UniProtKB/Swiss-Prot;Acc:Q9FID8]	63	45	60	56	43	66	60	56.3333	36	25	24	28.3333	-							YES	46.5382	-1.05383	0.296411	-3.55528	0.000377574	0.014034
AT5G39670	7	Probable calcium-binding protein CML46 [Source:UniProtKB/Swiss-Prot;Acc:Q93Z27]	195	77	92	121.333	180	330	289	266.333	219	124	143	162	YES	179.654	1.07624	0.296854	3.62548	0.000288429	0.0164576	-	-	-	-	-	-	-
AT5G40860	1	Transmembrane protein [Source:UniProtKB/TrEMBL;Acc:Q1PDP3]	113	242	224	193	76	105	63	81.3333	131	69	80	93.3333	YES	122.182	-1.31353	0.288785	-4.54845	5.40421e-06	0.000862012	YES	122.182	-1.14707	0.287289	-3.99274	6.53146e-05	0.00385992
AT5G42210	3	Major facilitator superfamily protein [Source:TAIR;Acc:AT5G42210]	152	180	150	160.667	113	109	115	112.333	99	66	64	76.3333	-							YES	116.21	-1.15252	0.194431	-5.92766	3.07281e-09	1.46573e-06
AT5G42580	1	Cytochrome P450 705A12 [Source:UniProtKB/Swiss-Prot;Acc:Q9FH67]	385	388	288	353.667	161	217	172	183.333	250	106	79	145	YES	225.322	-1.01198	0.257972	-3.92281	8.75224e-05	0.00719837	YES	225.322	-1.42091	0.260468	-5.45524	4.89074e-08	1.42002e-05
AT5G42600	1	Marneral synthase [Source:UniProtKB/Swiss-Prot;Acc:Q9FJV8]	594	978	766	779.333	335	357	333	341.667	340	189	129	219.333	YES	447.351	-1.25359	0.228709	-5.48116	4.22543e-08	1.37059e-05	YES	447.351	-1.94385	0.231492	-8.39706	4.57801e-17	2.2929e-13
AT5G43180	6	At5g43180 [Source:UniProtKB/TrEMBL;Acc:Q9LUH6]	478	230	289	332.333	787	591	708	695.333	755	561	659	658.333	YES	555.7	1.01717	0.217695	4.67246	2.97609e-06	0.000509443	-	-	-	-	-	-	-
AT5G46085	3		68	55	68	63.6667	61	70	56	62.3333	31	18	31	26.6667	-							YES	50.6621	-1.3232	0.28597	-4.62705	3.70912e-06	0.000448507
AT5G46090	3	Protein DMP6 [Source:UniProtKB/Swiss-Prot;Acc:Q9FNL3]	210	215	220	215	184	216	174	191.333	98	87	111	98.6667	-							YES	168.397	-1.17563	0.182979	-6.42494	1.3192e-10	1.05715e-07
AT5G46870	1	At5g46870 [Source:UniProtKB/TrEMBL;Acc:Q6NM69]	71	170	167	136	69	63	79	70.3333	100	36	76	70.6667	-							YES	91.859	-1.05096	0.336361	-3.1245	0.00178106	0.0411553
AT5G47635	1	At5g47635 [Source:UniProtKB/TrEMBL;Acc:Q29PT1]	81	162	166	136.333	75	67	62	68	98	101	138	112.333	YES	106.397	-1.06317	0.30098	-3.53236	0.000411872	0.0214123	-	-	-	-	-	-	-
AT5G47980	1	BAHD acyltransferase At5g47980 [Source:UniProtKB/Swiss-Prot;Acc:Q9FI40]	398	559	450	469	149	165	204	172.667	470	195	192	285.667	YES	305.514	-1.50382	0.23733	-6.3364	2.35202e-10	1.54756e-07	-	-	-	-	-	-	-
AT5G47990	1	THAD1 [Source:UniProtKB/TrEMBL;Acc:A0A178UGC2]	3313	3892	3271	3492	1757	1808	1799	1788	2965	1821	1620	2135.33	YES	2458.88	-1.02627	0.13719	-7.48063	7.39654e-14	1.29778e-10	-	-	-	-	-	-	-
AT5G48000	1	Cytochrome P450, family 708, subfamily A, polypeptide 2 [Source:UniProtKB/TrEMBL;Acc:F4K051]	2101	2383	2208	2230.67	1184	1097	927	1069.33	2227	1075	1151	1484.33	YES	1578.71	-1.11922	0.164951	-6.78519	1.15932e-11	1.07348e-08	-	-	-	-	-	-	-
AT5G48010	1	Thalianol synthase [Source:UniProtKB/Swiss-Prot;Acc:Q9FI37]	3062	3785	3554	3467	1699	1633	1751	1694.33	3435	1574	1549	2186	YES	2422.01	-1.09179	0.178898	-6.10282	1.04211e-09	5.62603e-07	-	-	-	-	-	-	-
AT5G48070	5	Xyloglucan endotransglucosylase/hydrolase protein 20 [Source:UniProtKB/Swiss-Prot;Acc:Q9FI31]	163	80	81	108	163	138	144	148.333	413	202	330	315	-							YES	186.068	1.45928	0.260143	5.60953	2.02882e-08	6.77423e-06
AT5G48320	4	Cysteine/Histidine-rich C1 domain family protein [Source:UniProtKB/TrEMBL;Acc:Q9LK82]	66	56	70	64	67	67	81	71.6667	41	19	41	33.6667	-							YES	56.0632	-1.0004	0.285832	-3.49994	0.000465357	0.0163561
AT5G48850	1	ATSDI1 [Source:UniProtKB/TrEMBL;Acc:A0A178UKA2]	44	127	93	88	26	43	36	35	58	25	43	42	YES	54.9212	-1.40109	0.379334	-3.69355	0.000221148	0.0136548	YES	54.9212	-1.16988	0.375618	-3.11455	0.00184224	0.0417456
AT5G49630	6	AAP6 [Source:UniProtKB/TrEMBL;Acc:A0A178UHU7]	38	18	13	23	67	35	34	45.3333	62	53	67	60.6667	-							YES	42.7618	1.35227	0.407981	3.31453	0.000917978	0.0261604
AT5G50130	7	NAD(P)-binding Rossmann-fold superfamily protein [Source:UniProtKB/TrEMBL;Acc:Q8RWK2]	22	14	11	15.6667	39	52	50	47	62	27	25	38	YES	32.5096	1.52565	0.388856	3.92343	8.72979e-05	0.00719837	-	-	-	-	-	-	-
AT5G50260	1	KDEL-tailed cysteine endopeptidase CEP1 [Source:UniProtKB/Swiss-Prot;Acc:Q9FGR9]	90	163	107	120	44	58	67	56.3333	43	27	30	33.3333	YES	70.2469	-1.15749	0.28503	-4.06093	4.8877e-05	0.00476438	YES	70.2469	-1.93257	0.300184	-6.43795	1.21096e-10	1.01085e-07
AT5G51440	5	23.5 kDa heat shock protein, mitochondrial [Source:UniProtKB/Swiss-Prot;Acc:Q9FGM9]	74	60	73	69	79	30	49	52.6667	339	66	136	180.333	-							YES	95.2326	1.21857	0.401162	3.0376	0.0023847	0.0499216
AT5G51810	7	Gibberellin 20 oxidase 2 [Source:UniProtKB/Swiss-Prot;Acc:Q39111]	5	9	5	6.33333	26	53	16	31.6667	16	34	20	23.3333	YES	20.4684	2.24826	0.598492	3.75654	0.000172277	0.0114426	YES	20.4684	1.87474	0.604127	3.10322	0.0019143	0.0428984
AT5G51850	6	TRM24 [Source:UniProtKB/TrEMBL;Acc:A0A178UFN7]	5	4	3	4	17	34	12	21	20	18	13	17	YES	13.7358	2.3254	0.628328	3.70093	0.00021481	0.0133837	-	-	-	-	-	-	-
AT5G52300	4	Low-temperature-induced 65 kDa protein [Source:UniProtKB/Swiss-Prot;Acc:Q04980]	22	55	27	34.6667	75	26	24	41.6667	6	4	4	4.66667	-							YES	27.2019	-2.97947	0.629743	-4.73125	2.23138e-06	0.000304106
AT5G56795	1	MT1B [Source:UniProtKB/TrEMBL;Acc:A0A178UJC4]	80	156	153	129.667	76	83	65	74.6667	79	29	91	66.3333	-							YES	90.0473	-1.05027	0.34114	-3.07871	0.00207899	0.0456194
AT5G57530	1	Probable xyloglucan endotransglucosylase/hydrolase protein 12 [Source:UniProtKB/Swiss-Prot;Acc:Q9FKL9]	247	682	535	488	130	173	129	144	435	136	221	264	YES	295.882	-1.83097	0.456582	-4.01017	6.06756e-05	0.00560318	-	-	-	-	-	-	-
AT5G57540	1	Putative xyloglucan endotransglucosylase/hydrolase protein 13 [Source:UniProtKB/Swiss-Prot;Acc:Q9FKL8]	101	326	215	214	55	48	50	51	140	82	77	99.6667	YES	121.96	-2.13608	0.341837	-6.24884	4.13519e-10	2.48761e-07	YES	121.96	-1.20663	0.332373	-3.63033	0.000283056	0.0114915
AT5G57780	2	At5g57780 [Source:UniProtKB/TrEMBL;Acc:Q9FJN6]	33	83	102	72.6667	31	31	29	30.3333	77	39	78	64.6667	YES	55.6049	-1.31972	0.385303	-3.42515	0.000614457	0.0277618	-	-	-	-	-	-	-
AT5G58910	1	laccase 16 [Source:TAIR;Acc:AT5G58910]	72	114	111	99	45	48	59	50.6667	59	70	92	73.6667	YES	75.1901	-1.02659	0.301385	-3.40625	0.000658622	0.0293001	-	-	-	-	-	-	-
AT5G59320	1	Non-specific lipid-transfer protein 3 [Source:UniProtKB/Swiss-Prot;Acc:Q9LLR7]	133	354	352	279.667	135	131	112	126	111	66	113	96.6667	YES	168.255	-1.2126	0.309635	-3.91624	8.994e-05	0.00736843	YES	168.255	-1.60586	0.312524	-5.13835	2.77163e-07	6.1722e-05
AT5G59370	7	Actin-4 [Source:UniProtKB/Swiss-Prot;Acc:P53494]	4	4	4	4	10	29	21	20	10	13	11	11.3333	YES	11.6597	2.25509	0.645177	3.49531	0.000473519	0.02324	-	-	-	-	-	-	-
AT5G61650	1	Cyclin-U4-3 [Source:UniProtKB/Swiss-Prot;Acc:Q9FKF6]	214	399	324	312.333	130	121	107	119.333	226	88	136	150	YES	193.013	-1.45073	0.25781	-5.62713	1.8323e-08	7.87327e-06	YES	193.013	-1.17512	0.255936	-4.59146	4.40156e-06	0.00052178
AT5G61660	1	At5g61660 [Source:UniProtKB/TrEMBL;Acc:Q9FKF5]	162	313	296	257	117	95	63	91.6667	178	84	96	119.333	YES	155.484	-1.54719	0.287742	-5.377	7.57381e-08	2.27809e-05	YES	155.484	-1.21702	0.285148	-4.26803	1.97211e-05	0.00156163
AT5G63270	1	RPM1-interacting protein 4 (RIN4) family protein [Source:UniProtKB/TrEMBL;Acc:Q9FMJ6]	84	293	216	197.667	67	92	98	85.6667	131	78	102	103.667	YES	129.19	-1.27652	0.343301	-3.71839	0.000200499	0.0127538	-	-	-	-	-	-	-
AT5G65980	3	Protein PIN-LIKES 7 [Source:UniProtKB/Swiss-Prot;Acc:Q9FKY4]	178	299	223	233.333	268	257	208	244.333	97	62	148	102.333	-							YES	193.591	-1.244	0.284214	-4.37701	1.2032e-05	0.00107611
AT1G01010	-		597	392	421	470	541	454	500	498.333	607	381	487	491.667	-	-	-	-	-	-	-	-	-	-	-	-	-	-
AT1G01020	-		168	195	198	187	186	193	204	194.333	230	174	155	186.333	-	-	-	-	-	-	-	-	-	-	-	-	-	-
AT1G03987	-		0	0	0	0	0	0	0	0	0	0	0	0	-	-	-	-	-	-	-	-	-	-	-	-	-	-
AT1G01030	-		14	3	17	11.3333	18	23	26	22.3333	10	12	13	11.6667	-	-	-	-	-	-	-	-	-	-	-	-	-	-
AT1G01040	-		673	551	572	598.667	693	702	711	702	708	526	551	595	-	-	-	-	-	-	-	-	-	-	-	-	-	-
AT1G03993	-		52	31	21	34.6667	66	39	32	45.6667	49	42	19	36.6667	-	-	-	-	-	-	-	-	-	-	-	-	-	-
AT1G01046	-		0	0	0	0	0	0	1	0.333333	0	0	0	0	-	-	-	-	-	-	-	-	-	-	-	-	-	-
AT1G01050	-		880	836	949	888.333	878	936	869	894.333	1225	924	1027	1058.67	-	-	-	-	-	-	-	-	-	-	-	-	-	-
AT1G03997	-		0	0	1	0.333333	0	0	0	0	0	1	1	0.666667	-	-	-	-	-	-	-	-	-	-	-	-	-	-
AT1G01060	-		3466	1866	2845	2725.67	3567	1462	2319	2449.33	3661	1858	2614	2711	-	-	-	-	-	-	-	-	-	-	-	-	-	-
AT1G04003	-		0	0	0	0	0	0	0	0	0	0	0	0	-	-	-	-	-	-	-	-	-	-	-	-	-	-
AT1G01080	-		65	62	59	62	97	67	74	79.3333	76	79	85	80	-	-	-	-	-	-	-	-	-	-	-	-	-	-
AT1G01090	-		1777	2464	2387	2209.33	1817	2010	1866	1897.67	2464	2008	2257	2243	-	-	-	-	-	-	-	-	-	-	-	-	-	-
AT1G01100	-		2288	2324	2851	2487.67	2236	2283	2166	2228.33	3701	1949	2306	2652	-	-	-	-	-	-	-	-	-	-	-	-	-	-
AT1G01110	-		101	75	109	95	120	121	110	117	101	75	86	87.3333	-	-	-	-	-	-	-	-	-	-	-	-	-	-
AT1G01120	-		1044	1131	1205	1126.67	859	737	920	838.667	884	911	1047	947.333	-	-	-	-	-	-	-	-	-	-	-	-	-	-
AT1G01130	-		26	35	20	27	29	25	37	30.3333	39	42	25	35.3333	-	-	-	-	-	-	-	-	-	-	-	-	-	-
AT1G01140	-		93	63	92	82.6667	82	92	76	83.3333	68	71	84	74.3333	-	-	-	-	-	-	-	-	-	-	-	-	-	-
AT1G01150	-		2	6	1	3	3	5	2	3.33333	2	7	3	4	-	-	-	-	-	-	-	-	-	-	-	-	-	-
AT1G01160	-		396	432	437	421.667	429	449	457	445	552	340	387	426.333	-	-	-	-	-	-	-	-	-	-	-	-	-	-
AT1G04007	-		152	200	195	182.333	184	171	159	171.333	215	133	133	160.333	-	-	-	-	-	-	-	-	-	-	-	-	-	-
AT1G01170	-		120	162	168	150	120	166	129	138.333	177	170	126	157.667	-	-	-	-	-	-	-	-	-	-	-	-	-	-
AT1G04013	-		21	46	38	35	36	44	32	37.3333	49	44	37	43.3333	-	-	-	-	-	-	-	-	-	-	-	-	-	-
AT1G01180	-		421	345	382	382.667	340	335	337	337.333	313	263	273	283	-	-	-	-	-	-	-	-	-	-	-	-	-	-
AT1G01183	-		0	2	0	0.666667	0	0	0	0	0	2	2	1.33333	-	-	-	-	-	-	-	-	-	-	-	-	-	-
AT1G01190	-		224	69	64	119	267	292	276	278.333	240	165	292	232.333	-	-	-	-	-	-	-	-	-	-	-	-	-	-
AT1G01200	-		70	81	82	77.6667	49	41	64	51.3333	99	54	68	73.6667	-	-	-	-	-	-	-	-	-	-	-	-	-	-
AT1G01210	-		116	141	146	134.333	167	156	131	151.333	227	141	178	182	-	-	-	-	-	-	-	-	-	-	-	-	-	-
AT1G04017	-		23	14	15	17.3333	7	17	17	13.6667	21	15	11	15.6667	-	-	-	-	-	-	-	-	-	-	-	-	-	-
AT1G01220	-		370	284	275	309.667	258	289	312	286.333	392	300	285	325.667	-	-	-	-	-	-	-	-	-	-	-	-	-	-
AT1G04023	-		17	13	2	10.6667	14	18	7	13	13	4	12	9.66667	-	-	-	-	-	-	-	-	-	-	-	-	-	-
AT1G01225	-		45	46	66	52.3333	47	56	40	47.6667	51	39	68	52.6667	-	-	-	-	-	-	-	-	-	-	-	-	-	-
AT1G01230	-		316	352	346	338	365	357	395	372.333	463	347	440	416.667	-	-	-	-	-	-	-	-	-	-	-	-	-	-
AT1G01240	-		309	451	402	387.333	427	500	442	456.333	381	340	373	364.667	-	-	-	-	-	-	-	-	-	-	-	-	-	-
AT1G01250	-		0	0	0	0	0	0	0	0	0	0	0	0	-	-	-	-	-	-	-	-	-	-	-	-	-	-
AT1G01260	-		271	246	207	241.333	260	268	271	266.333	284	187	267	246	-	-	-	-	-	-	-	-	-	-	-	-	-	-
AT1G01270	-		0	0	0	0	0	1	0	0.333333	0	0	0	0	-	-	-	-	-	-	-	-	-	-	-	-	-	-
AT1G01280	-		0	0	0	0	0	0	0	0	0	0	0	0	-	-	-	-	-	-	-	-	-	-	-	-	-	-
AT1G01290	-		139	126	169	144.667	151	168	122	147	197	141	147	161.667	-	-	-	-	-	-	-	-	-	-	-	-	-	-
AT1G01300	-		307	182	262	250.333	278	307	265	283.333	416	300	317	344.333	-	-	-	-	-	-	-	-	-	-	-	-	-	-
AT1G01305	-		0	0	0	0	0	0	0	0	0	0	0	0	-	-	-	-	-	-	-	-	-	-	-	-	-	-
AT1G01310	-		5	2	3	3.33333	0	3	0	1	5	0	1	2	-	-	-	-	-	-	-	-	-	-	-	-	-	-
AT1G01320	-		250	183	190	207.667	212	289	225	242	269	318	182	256.333	-	-	-	-	-	-	-	-	-	-	-	-	-	-
AT1G01335	-		0	0	0	0	0	0	0	0	0	0	0	0	-	-	-	-	-	-	-	-	-	-	-	-	-	-
AT1G01340	-		532	343	385	420	512	553	513	526	479	334	339	384	-	-	-	-	-	-	-	-	-	-	-	-	-	-
AT1G01350	-		249	287	336	290.667	298	328	325	317	363	233	275	290.333	-	-	-	-	-	-	-	-	-	-	-	-	-	-
AT1G01355	-		0	3	0	1	4	2	2	2.66667	2	0	0	0.666667	-	-	-	-	-	-	-	-	-	-	-	-	-	-
AT1G01360	-		300	233	298	277	345	297	318	320	351	238	307	298.667	-	-	-	-	-	-	-	-	-	-	-	-	-	-
AT1G01370	-		43	65	68	58.6667	41	67	62	56.6667	78	47	61	62	-	-	-	-	-	-	-	-	-	-	-	-	-	-
AT1G01380	-		25	32	40	32.3333	43	52	26	40.3333	52	26	22	33.3333	-	-	-	-	-	-	-	-	-	-	-	-	-	-
AT1G01390	-		5	2	9	5.33333	7	4	3	4.66667	3	6	2	3.66667	-	-	-	-	-	-	-	-	-	-	-	-	-	-
AT1G01400	-		0	0	0	0	0	0	0	0	0	0	0	0	-	-	-	-	-	-	-	-	-	-	-	-	-	-
AT1G01410	-		0	0	0	0	0	0	0	0	0	0	0	0	-	-	-	-	-	-	-	-	-	-	-	-	-	-
AT1G01420	-		102	83	79	88	69	37	48	51.3333	112	79	73	88	-	-	-	-	-	-	-	-	-	-	-	-	-	-
AT1G01430	-		266	229	254	249.667	197	198	203	199.333	297	269	269	278.333	-	-	-	-	-	-	-	-	-	-	-	-	-	-
AT1G01440	-		365	324	336	341.667	349	393	372	371.333	345	296	297	312.667	-	-	-	-	-	-	-	-	-	-	-	-	-	-
AT1G01448	-		151	122	110	127.667	161	172	138	157	182	147	114	147.667	-	-	-	-	-	-	-	-	-	-	-	-	-	-
AT1G01450	-		94	86	80	86.6667	81	88	89	86	119	69	92	93.3333	-	-	-	-	-	-	-	-	-	-	-	-	-	-
AT1G01453	-		25	97	66	62.6667	32	45	37	38	67	17	19	34.3333	-	-	-	-	-	-	-	-	-	-	-	-	-	-
AT1G01460	-		0	2	1	1	2	2	0	1.33333	0	1	0	0.333333	-	-	-	-	-	-	-	-	-	-	-	-	-	-
AT1G01470	-		517	419	470	468.667	481	376	420	425.667	779	429	511	573	-	-	-	-	-	-	-	-	-	-	-	-	-	-
AT1G01480	-		67	93	76	78.6667	53	92	62	69	98	94	89	93.6667	-	-	-	-	-	-	-	-	-	-	-	-	-	-
AT1G01490	-		992	1149	1239	1126.67	1011	883	995	963	1622	840	1174	1212	-	-	-	-	-	-	-	-	-	-	-	-	-	-
AT1G01500	-		100	124	120	114.667	108	124	150	127.333	107	103	114	108	-	-	-	-	-	-	-	-	-	-	-	-	-	-
AT1G01510	-		532	419	466	472.333	537	608	525	556.667	688	434	454	525.333	-	-	-	-	-	-	-	-	-	-	-	-	-	-
AT1G01520	-		1	2	6	3	2	2	4	2.66667	4	1	4	3	-	-	-	-	-	-	-	-	-	-	-	-	-	-
AT1G01530	-		0	0	0	0	0	0	0	0	0	0	0	0	-	-	-	-	-	-	-	-	-	-	-	-	-	-
AT1G01540	-		446	452	468	455.333	428	472	412	437.333	679	465	477	540.333	-	-	-	-	-	-	-	-	-	-	-	-	-	-
AT1G01550	-		2303	2176	2069	2182.67	1970	2213	2188	2123.67	2204	1638	1809	1883.67	-	-	-	-	-	-	-	-	-	-	-	-	-	-
AT1G01570	-		35	37	32	34.6667	44	49	42	45	53	47	43	47.6667	-	-	-	-	-	-	-	-	-	-	-	-	-	-
AT1G01580	-		1066	823	1499	1129.33	292	994	2253	1179.67	3066	1036	2020	2040.67	-	-	-	-	-	-	-	-	-	-	-	-	-	-
AT1G01590	-		2	0	0	0.666667	0	0	0	0	0	0	0	0	-	-	-	-	-	-	-	-	-	-	-	-	-	-
AT1G01600	-		180	183	166	176.333	151	115	139	135	124	148	160	144	-	-	-	-	-	-	-	-	-	-	-	-	-	-
AT1G01610	-		685	742	787	738	630	630	708	656	571	667	729	655.667	-	-	-	-	-	-	-	-	-	-	-	-	-	-
AT1G01620	-		6244	6078	6014	6112	6279	7788	7374	7147	6913	7827	6310	7016.67	-	-	-	-	-	-	-	-	-	-	-	-	-	-
AT1G01630	-		764	746	795	768.333	690	726	723	713	917	558	617	697.333	-	-	-	-	-	-	-	-	-	-	-	-	-	-
AT1G01640	-		205	148	162	171.667	244	229	226	233	260	190	216	222	-	-	-	-	-	-	-	-	-	-	-	-	-	-
AT1G01650	-		460	479	475	471.333	403	572	474	483	674	471	455	533.333	-	-	-	-	-	-	-	-	-	-	-	-	-	-
AT1G04027	-		7	5	10	7.33333	1	5	5	3.66667	3	1	1	1.66667	-	-	-	-	-	-	-	-	-	-	-	-	-	-
AT1G01660	-		85	156	141	127.333	51	93	93	79	118	47	66	77	-	-	-	-	-	-	-	-	-	-	-	-	-	-
AT1G01670	-		23	27	35	28.3333	49	31	25	35	18	17	22	19	-	-	-	-	-	-	-	-	-	-	-	-	-	-
AT1G01680	-		31	5	6	14	8	71	32	37	21	6	4	10.3333	-	-	-	-	-	-	-	-	-	-	-	-	-	-
AT1G01690	-		71	82	70	74.3333	68	76	85	76.3333	109	69	73	83.6667	-	-	-	-	-	-	-	-	-	-	-	-	-	-
AT1G01695	-		4	3	5	4	5	2	4	3.66667	4	5	3	4	-	-	-	-	-	-	-	-	-	-	-	-	-	-
AT1G04033	-		0	0	1	0.333333	2	0	0	0.666667	0	1	0	0.333333	-	-	-	-	-	-	-	-	-	-	-	-	-	-
AT1G04037	-		7	6	2	5	1	3	6	3.33333	6	2	3	3.66667	-	-	-	-	-	-	-	-	-	-	-	-	-	-
AT1G01700	-		11	17	15	14.3333	21	16	22	19.6667	21	11	16	16	-	-	-	-	-	-	-	-	-	-	-	-	-	-
AT1G01710	-		344	343	366	351	319	379	388	362	382	266	312	320	-	-	-	-	-	-	-	-	-	-	-	-	-	-
AT1G01715	-		36	40	31	35.6667	39	36	34	36.3333	23	31	31	28.3333	-	-	-	-	-	-	-	-	-	-	-	-	-	-
AT1G04043	-		0	0	3	1	0	0	1	0.333333	0	0	0	0	-	-	-	-	-	-	-	-	-	-	-	-	-	-
AT1G01720	-		842	881	1020	914.333	991	982	976	983	1322	782	893	999	-	-	-	-	-	-	-	-	-	-	-	-	-	-
AT1G01725	-		121	155	155	143.667	142	144	151	145.667	201	94	156	150.333	-	-	-	-	-	-	-	-	-	-	-	-	-	-
AT1G04047	-		79	96	131	102	118	111	109	112.667	115	82	91	96	-	-	-	-	-	-	-	-	-	-	-	-	-	-
AT1G01730	-		357	410	453	406.667	378	471	403	417.333	484	383	360	409	-	-	-	-	-	-	-	-	-	-	-	-	-	-
AT1G01740	-		57	65	53	58.3333	71	82	73	75.3333	91	54	71	72	-	-	-	-	-	-	-	-	-	-	-	-	-	-
AT1G01750	-		389	989	916	764.667	339	636	549	508	695	412	554	553.667	-	-	-	-	-	-	-	-	-	-	-	-	-	-
AT1G04053	-		329	792	642	587.667	298	504	456	419.333	537	309	423	423	-	-	-	-	-	-	-	-	-	-	-	-	-	-
AT1G01760	-		55	22	36	37.6667	41	37	50	42.6667	44	28	44	38.6667	-	-	-	-	-	-	-	-	-	-	-	-	-	-
AT1G04057	-		7	4	2	4.33333	8	5	17	10	11	7	7	8.33333	-	-	-	-	-	-	-	-	-	-	-	-	-	-
AT1G01770	-		221	217	222	220	352	300	295	315.667	317	253	210	260	-	-	-	-	-	-	-	-	-	-	-	-	-	-
AT1G01780	-		228	330	327	295	218	325	246	263	363	229	260	284	-	-	-	-	-	-	-	-	-	-	-	-	-	-
AT1G01790	-		268	221	244	244.333	283	310	325	306	292	253	270	271.667	-	-	-	-	-	-	-	-	-	-	-	-	-	-
AT1G04063	-		0	0	0	0	0	0	0	0	0	0	0	0	-	-	-	-	-	-	-	-	-	-	-	-	-	-
AT1G01800	-		776	740	849	788.333	759	780	853	797.333	1070	736	782	862.667	-	-	-	-	-	-	-	-	-	-	-	-	-	-
AT1G01810	-		4	6	0	3.33333	2	2	8	4	2	5	5	4	-	-	-	-	-	-	-	-	-	-	-	-	-	-
AT1G01820	-		698	739	795	744	792	995	852	879.667	765	661	642	689.333	-	-	-	-	-	-	-	-	-	-	-	-	-	-
AT1G01830	-		144	143	143	143.333	143	176	184	167.667	229	179	188	198.667	-	-	-	-	-	-	-	-	-	-	-	-	-	-
AT1G04067	-		16	10	11	12.3333	14	4	15	11	4	5	13	7.33333	-	-	-	-	-	-	-	-	-	-	-	-	-	-
AT1G01840	-		12	20	28	20	25	21	11	19	32	10	19	20.3333	-	-	-	-	-	-	-	-	-	-	-	-	-	-
AT1G01860	-		63	53	56	57.3333	77	56	69	67.3333	68	63	53	61.3333	-	-	-	-	-	-	-	-	-	-	-	-	-	-
AT1G04073	-		11	13	13	12.3333	12	9	16	12.3333	13	9	15	12.3333	-	-	-	-	-	-	-	-	-	-	-	-	-	-
AT1G01870	-		0	0	0	0	0	1	0	0.333333	0	0	0	0	-	-	-	-	-	-	-	-	-	-	-	-	-	-
AT1G01880	-		12	10	13	11.6667	17	33	22	24	20	20	10	16.6667	-	-	-	-	-	-	-	-	-	-	-	-	-	-
AT1G01890	-		0	0	0	0	0	0	0	0	0	0	0	0	-	-	-	-	-	-	-	-	-	-	-	-	-	-
AT1G01900	-		53	49	55	52.3333	53	51	54	52.6667	52	41	74	55.6667	-	-	-	-	-	-	-	-	-	-	-	-	-	-
AT1G04077	-		42	39	33	38	45	24	39	36	39	41	45	41.6667	-	-	-	-	-	-	-	-	-	-	-	-	-	-
AT1G01910	-		545	580	671	598.667	569	618	574	587	774	553	541	622.667	-	-	-	-	-	-	-	-	-	-	-	-	-	-
AT1G04083	-		153	136	152	147	149	186	158	164.333	197	141	130	156	-	-	-	-	-	-	-	-	-	-	-	-	-	-
AT1G01920	-		195	205	202	200.667	233	279	196	236	313	212	221	248.667	-	-	-	-	-	-	-	-	-	-	-	-	-	-
AT1G01930	-		186	158	188	177.333	190	202	186	192.667	243	147	168	186	-	-	-	-	-	-	-	-	-	-	-	-	-	-
AT1G01940	-		148	151	174	157.667	136	146	121	134.333	219	108	145	157.333	-	-	-	-	-	-	-	-	-	-	-	-	-	-
AT1G01950	-		407	347	384	379.333	350	322	362	344.667	514	288	345	382.333	-	-	-	-	-	-	-	-	-	-	-	-	-	-
AT1G01960	-		1162	898	928	996	1231	1223	1176	1210	1607	1050	1065	1240.67	-	-	-	-	-	-	-	-	-	-	-	-	-	-
AT1G01970	-		48	72	64	61.3333	47	75	42	54.6667	74	73	57	68	-	-	-	-	-	-	-	-	-	-	-	-	-	-
AT1G01980	-		2	6	0	2.66667	0	0	1	0.333333	0	0	0	0	-	-	-	-	-	-	-	-	-	-	-	-	-	-
AT1G01990	-		147	123	128	132.667	119	143	118	126.667	165	118	125	136	-	-	-	-	-	-	-	-	-	-	-	-	-	-
AT1G02000	-		202	177	183	187.333	167	174	163	168	234	191	161	195.333	-	-	-	-	-	-	-	-	-	-	-	-	-	-
AT1G02010	-		136	139	149	141.333	148	168	150	155.333	170	106	153	143	-	-	-	-	-	-	-	-	-	-	-	-	-	-
AT1G02020	-		92	65	100	85.6667	125	93	84	100.667	101	74	74	83	-	-	-	-	-	-	-	-	-	-	-	-	-	-
AT1G02030	-		29	33	30	30.6667	37	26	22	28.3333	20	20	38	26	-	-	-	-	-	-	-	-	-	-	-	-	-	-
AT1G02040	-		0	4	6	3.33333	0	3	4	2.33333	5	0	1	2	-	-	-	-	-	-	-	-	-	-	-	-	-	-
AT1G02050	-		71	69	85	75	68	83	73	74.6667	104	82	64	83.3333	-	-	-	-	-	-	-	-	-	-	-	-	-	-
AT1G02060	-		67	32	33	44	84	63	60	69	80	49	41	56.6667	-	-	-	-	-	-	-	-	-	-	-	-	-	-
AT1G02065	-		0	0	0	0	0	0	0	0	0	0	0	0	-	-	-	-	-	-	-	-	-	-	-	-	-	-
AT1G02067	-		0	0	0	0	0	0	0	0	0	0	0	0	-	-	-	-	-	-	-	-	-	-	-	-	-	-
AT1G02070	-		3	3	4	3.33333	5	5	2	4	11	2	2	5	-	-	-	-	-	-	-	-	-	-	-	-	-	-
AT1G02080	-		1543	1072	1223	1279.33	1560	1440	1493	1497.67	1823	1188	1228	1413	-	-	-	-	-	-	-	-	-	-	-	-	-	-
AT1G02090	-		429	459	512	466.667	504	473	475	484	708	363	436	502.333	-	-	-	-	-	-	-	-	-	-	-	-	-	-
AT1G02100	-		716	753	753	740.667	692	842	746	760	882	656	675	737.667	-	-	-	-	-	-	-	-	-	-	-	-	-	-
AT1G02110	-		218	169	177	188	203	218	215	212	244	187	204	211.667	-	-	-	-	-	-	-	-	-	-	-	-	-	-
AT1G02120	-		1327	1132	1253	1237.33	1367	1419	1347	1377.67	1427	1066	1165	1219.33	-	-	-	-	-	-	-	-	-	-	-	-	-	-
AT1G02130	-		492	559	506	519	498	584	493	525	627	443	467	512.333	-	-	-	-	-	-	-	-	-	-	-	-	-	-
AT1G04087	-		1	0	0	0.333333	0	0	0	0	0	0	0	0	-	-	-	-	-	-	-	-	-	-	-	-	-	-
AT1G02140	-		1157	1239	1332	1242.67	1121	1206	1079	1135.33	1567	984	1232	1261	-	-	-	-	-	-	-	-	-	-	-	-	-	-
AT1G02145	-		266	231	281	259.333	250	304	268	274	347	214	278	279.667	-	-	-	-	-	-	-	-	-	-	-	-	-	-
AT1G02150	-		232	191	206	209.667	234	266	212	237.333	315	260	213	262.667	-	-	-	-	-	-	-	-	-	-	-	-	-	-
AT1G02160	-		162	181	269	204	176	170	161	169	254	177	187	206	-	-	-	-	-	-	-	-	-	-	-	-	-	-
AT1G02170	-		514	530	632	558.667	493	548	539	526.667	758	467	511	578.667	-	-	-	-	-	-	-	-	-	-	-	-	-	-
AT1G02180	-		57	81	71	69.6667	56	55	75	62	54	39	56	49.6667	-	-	-	-	-	-	-	-	-	-	-	-	-	-
AT1G02190	-		0	0	0	0	0	0	0	0	0	0	0	0	-	-	-	-	-	-	-	-	-	-	-	-	-	-
AT1G04093	-		1	0	0	0.333333	0	0	0	0	0	3	0	1	-	-	-	-	-	-	-	-	-	-	-	-	-	-
AT1G02210	-		0	0	0	0	0	0	0	0	0	0	0	0	-	-	-	-	-	-	-	-	-	-	-	-	-	-
AT1G02220	-		1089	817	893	933	1043	1237	1274	1184.67	1693	876	1039	1202.67	-	-	-	-	-	-	-	-	-	-	-	-	-	-
AT1G02230	-		64	65	52	60.3333	60	80	101	80.3333	86	57	55	66	-	-	-	-	-	-	-	-	-	-	-	-	-	-
AT1G02250	-		4	3	5	4	7	2	11	6.66667	2	0	9	3.66667	-	-	-	-	-	-	-	-	-	-	-	-	-	-
AT1G02260	-		391	404	433	409.333	476	453	474	467.667	496	298	400	398	-	-	-	-	-	-	-	-	-	-	-	-	-	-
AT1G02270	-		198	229	242	223	185	205	247	212.333	243	174	184	200.333	-	-	-	-	-	-	-	-	-	-	-	-	-	-
AT1G02280	-		154	171	184	169.667	172	219	193	194.667	242	207	180	209.667	-	-	-	-	-	-	-	-	-	-	-	-	-	-
AT1G02290	-		72	40	66	59.3333	65	70	65	66.6667	85	101	73	86.3333	-	-	-	-	-	-	-	-	-	-	-	-	-	-
AT1G02300	-		38	71	53	54	40	82	42	54.6667	44	43	42	43	-	-	-	-	-	-	-	-	-	-	-	-	-	-
AT1G02305	-		1796	1857	1696	1783	1414	1711	1765	1630	1748	1472	1575	1598.33	-	-	-	-	-	-	-	-	-	-	-	-	-	-
AT1G04097	-		304	188	138	210	158	211	191	186.667	179	155	174	169.333	-	-	-	-	-	-	-	-	-	-	-	-	-	-
AT1G02310	-		125	122	139	128.667	76	116	111	101	117	58	73	82.6667	-	-	-	-	-	-	-	-	-	-	-	-	-	-
AT1G04103	-		67	54	64	61.6667	51	41	78	56.6667	46	35	28	36.3333	-	-	-	-	-	-	-	-	-	-	-	-	-	-
AT1G02320	-		0	0	0	0	0	0	0	0	1	0	0	0.333333	-	-	-	-	-	-	-	-	-	-	-	-	-	-
AT1G02330	-		386	355	454	398.333	374	387	424	395	526	340	381	415.667	-	-	-	-	-	-	-	-	-	-	-	-	-	-
AT1G02335	-		169	47	36	84	119	99	114	110.667	125	93	91	103	-	-	-	-	-	-	-	-	-	-	-	-	-	-
AT1G02340	-		151	149	143	147.667	159	154	167	160	252	181	132	188.333	-	-	-	-	-	-	-	-	-	-	-	-	-	-
AT1G02350	-		12	24	22	19.3333	20	16	20	18.6667	19	9	10	12.6667	-	-	-	-	-	-	-	-	-	-	-	-	-	-
AT1G02360	-		1734	1283	1408	1475	963	1391	1396	1250	1433	933	1102	1156	-	-	-	-	-	-	-	-	-	-	-	-	-	-
AT1G02370	-		58	63	77	66	99	82	72	84.3333	128	70	71	89.6667	-	-	-	-	-	-	-	-	-	-	-	-	-	-
AT1G02380	-		25	56	48	43	26	45	42	37.6667	78	31	38	49	-	-	-	-	-	-	-	-	-	-	-	-	-	-
AT1G02390	-		19	14	12	15	19	32	21	24	35	7	5	15.6667	-	-	-	-	-	-	-	-	-	-	-	-	-	-
AT1G02400	-		478	396	477	450.333	341	312	401	351.333	365	207	333	301.667	-	-	-	-	-	-	-	-	-	-	-	-	-	-
AT1G02405	-		1	3	2	2	0	2	2	1.33333	1	0	1	0.666667	-	-	-	-	-	-	-	-	-	-	-	-	-	-
AT1G02410	-		257	226	311	264.667	284	284	288	285.333	345	223	241	269.667	-	-	-	-	-	-	-	-	-	-	-	-	-	-
AT1G02420	-		59	33	52	48	38	51	60	49.6667	60	58	46	54.6667	-	-	-	-	-	-	-	-	-	-	-	-	-	-
AT1G04117	-		38	16	19	24.3333	39	30	33	34	35	35	21	30.3333	-	-	-	-	-	-	-	-	-	-	-	-	-	-
AT1G02430	-		8	8	13	9.66667	4	19	12	11.6667	3	3	8	4.66667	-	-	-	-	-	-	-	-	-	-	-	-	-	-
AT1G04123	-		16	18	13	15.6667	18	11	15	14.6667	16	14	10	13.3333	-	-	-	-	-	-	-	-	-	-	-	-	-	-
AT1G02440	-		12	7	6	8.33333	1	25	13	13	4	9	5	6	-	-	-	-	-	-	-	-	-	-	-	-	-	-
AT1G02450	-		2	2	2	2	3	5	4	4	2	8	4	4.66667	-	-	-	-	-	-	-	-	-	-	-	-	-	-
AT1G02460	-		48	25	24	32.3333	42	64	66	57.3333	45	74	58	59	-	-	-	-	-	-	-	-	-	-	-	-	-	-
AT1G02470	-		14	13	10	12.3333	9	6	6	7	12	10	7	9.66667	-	-	-	-	-	-	-	-	-	-	-	-	-	-
AT1G02475	-		52	50	51	51	46	54	57	52.3333	101	46	46	64.3333	-	-	-	-	-	-	-	-	-	-	-	-	-	-
AT1G02480	-		0	0	0	0	0	0	0	0	0	0	0	0	-	-	-	-	-	-	-	-	-	-	-	-	-	-
AT1G02490	-		1	5	1	2.33333	4	0	2	2	2	6	0	2.66667	-	-	-	-	-	-	-	-	-	-	-	-	-	-
AT1G02500	-		7021	8215	8922	8052.67	6697	7705	7745	7382.33	10684	7905	8883	9157.33	-	-	-	-	-	-	-	-	-	-	-	-	-	-
AT1G02510	-		0	0	0	0	0	0	0	0	0	0	0	0	-	-	-	-	-	-	-	-	-	-	-	-	-	-
AT1G02520	-		1191	610	623	808	1078	1283	1310	1223.67	1550	1072	864	1162	-	-	-	-	-	-	-	-	-	-	-	-	-	-
AT1G02530	-		10	8	7	8.33333	8	4	20	10.6667	12	6	6	8	-	-	-	-	-	-	-	-	-	-	-	-	-	-
AT1G02540	-		0	0	0	0	0	0	0	0	0	0	0	0	-	-	-	-	-	-	-	-	-	-	-	-	-	-
AT1G02550	-		0	0	0	0	0	0	0	0	0	3	0	1	-	-	-	-	-	-	-	-	-	-	-	-	-	-
AT1G02560	-		500	475	512	495.667	476	540	524	513.333	694	469	505	556	-	-	-	-	-	-	-	-	-	-	-	-	-	-
AT1G02575	-		8	18	32	19.3333	14	29	18	20.3333	16	16	15	15.6667	-	-	-	-	-	-	-	-	-	-	-	-	-	-
AT1G02580	-		11	18	19	16	10	15	21	15.3333	23	11	10	14.6667	-	-	-	-	-	-	-	-	-	-	-	-	-	-
AT1G04127	-		0	1	0	0.333333	0	2	0	0.666667	2	1	1	1.33333	-	-	-	-	-	-	-	-	-	-	-	-	-	-
AT1G02590	-		0	0	0	0	0	0	0	0	0	0	0	0	-	-	-	-	-	-	-	-	-	-	-	-	-	-
AT1G02600	-		0	0	0	0	0	0	0	0	0	0	0	0	-	-	-	-	-	-	-	-	-	-	-	-	-	-
AT1G02610	-		126	172	131	143	126	194	153	157.667	126	124	99	116.333	-	-	-	-	-	-	-	-	-	-	-	-	-	-
AT1G02620	-		2	1	0	1	0	1	0	0.333333	0	1	5	2	-	-	-	-	-	-	-	-	-	-	-	-	-	-
AT1G04133	-		0	0	0	0	0	0	0	0	1	0	0	0.333333	-	-	-	-	-	-	-	-	-	-	-	-	-	-
AT1G04137	-		0	0	0	0	0	0	0	0	0	0	0	0	-	-	-	-	-	-	-	-	-	-	-	-	-	-
AT1G02630	-		1	0	0	0.333333	1	4	2	2.33333	2	0	0	0.666667	-	-	-	-	-	-	-	-	-	-	-	-	-	-
AT1G02640	-		744	691	592	675.667	895	1079	795	923	1029	1272	944	1081.67	-	-	-	-	-	-	-	-	-	-	-	-	-	-
AT1G02650	-		2	22	10	11.3333	3	6	3	4	10	8	3	7	-	-	-	-	-	-	-	-	-	-	-	-	-	-
AT1G02660	-		98	146	132	125.333	83	107	109	99.6667	95	100	92	95.6667	-	-	-	-	-	-	-	-	-	-	-	-	-	-
AT1G02670	-		19	18	10	15.6667	19	11	25	18.3333	15	24	18	19	-	-	-	-	-	-	-	-	-	-	-	-	-	-
AT1G02680	-		140	192	180	170.667	159	177	178	171.333	172	100	153	141.667	-	-	-	-	-	-	-	-	-	-	-	-	-	-
AT1G04143	-		0	0	0	0	0	0	0	0	0	0	0	0	-	-	-	-	-	-	-	-	-	-	-	-	-	-
AT1G02690	-		370	317	382	356.333	368	417	385	390	564	321	347	410.667	-	-	-	-	-	-	-	-	-	-	-	-	-	-
AT1G02700	-		9	10	6	8.33333	3	5	5	4.33333	5	4	9	6	-	-	-	-	-	-	-	-	-	-	-	-	-	-
AT1G02705	-		4	4	6	4.66667	1	2	5	2.66667	6	3	6	5	-	-	-	-	-	-	-	-	-	-	-	-	-	-
AT1G02710	-		4	3	4	3.66667	6	4	4	4.66667	6	5	9	6.66667	-	-	-	-	-	-	-	-	-	-	-	-	-	-
AT1G02720	-		128	59	100	95.6667	96	115	119	110	179	99	112	130	-	-	-	-	-	-	-	-	-	-	-	-	-	-
AT1G02730	-		423	230	223	292	389	315	338	347.333	494	320	374	396	-	-	-	-	-	-	-	-	-	-	-	-	-	-
AT1G02740	-		173	166	159	166	131	155	175	153.667	129	114	135	126	-	-	-	-	-	-	-	-	-	-	-	-	-	-
AT1G02750	-		265	262	262	263	249	245	238	244	245	182	200	209	-	-	-	-	-	-	-	-	-	-	-	-	-	-
AT1G02760	-		0	0	0	0	0	0	0	0	0	0	0	0	-	-	-	-	-	-	-	-	-	-	-	-	-	-
AT1G02770	-		0	4	1	1.66667	1	0	0	0.333333	1	2	0	1	-	-	-	-	-	-	-	-	-	-	-	-	-	-
AT1G02780	-		6789	6568	7514	6957	6909	7651	6883	7147.67	11072	6167	6879	8039.33	-	-	-	-	-	-	-	-	-	-	-	-	-	-
AT1G02790	-		0	0	0	0	0	0	0	0	0	0	0	0	-	-	-	-	-	-	-	-	-	-	-	-	-	-
AT1G02800	-		1	5	1	2.33333	0	3	0	1	2	2	0	1.33333	-	-	-	-	-	-	-	-	-	-	-	-	-	-
AT1G02810	-		458	455	454	455.667	445	361	338	381.333	410	305	302	339	-	-	-	-	-	-	-	-	-	-	-	-	-	-
AT1G02813	-		6	4	2	4	5	1	5	3.66667	3	0	3	2	-	-	-	-	-	-	-	-	-	-	-	-	-	-
AT1G02816	-		270	288	368	308.667	307	317	304	309.333	412	301	338	350.333	-	-	-	-	-	-	-	-	-	-	-	-	-	-
AT1G02820	-		3	1	3	2.33333	5	1	0	2	1	2	1	1.33333	-	-	-	-	-	-	-	-	-	-	-	-	-	-
AT1G02830	-		0	0	0	0	0	0	0	0	0	0	0	0	-	-	-	-	-	-	-	-	-	-	-	-	-	-
AT1G02840	-		1910	2194	2218	2107.33	2093	2504	2360	2319	2392	1796	1875	2021	-	-	-	-	-	-	-	-	-	-	-	-	-	-
AT1G02850	-		838	557	719	704.667	1126	889	816	943.667	1595	931	1064	1196.67	-	-	-	-	-	-	-	-	-	-	-	-	-	-
AT1G02860	-		380	503	404	429	414	538	475	475.667	375	368	368	370.333	-	-	-	-	-	-	-	-	-	-	-	-	-	-
AT1G04147	-		121	183	169	157.667	148	196	169	171	126	118	110	118	-	-	-	-	-	-	-	-	-	-	-	-	-	-
AT1G02870	-		191	148	215	184.667	166	165	189	173.333	257	138	137	177.333	-	-	-	-	-	-	-	-	-	-	-	-	-	-
AT1G04153	-		2	1	0	1	3	5	2	3.33333	0	1	0	0.333333	-	-	-	-	-	-	-	-	-	-	-	-	-	-
AT1G02880	-		584	596	845	675	606	587	597	596.667	639	459	559	552.333	-	-	-	-	-	-	-	-	-	-	-	-	-	-
AT1G02890	-		1506	986	1071	1187.67	1335	1275	1395	1335	1520	1079	1141	1246.67	-	-	-	-	-	-	-	-	-	-	-	-	-	-
AT1G02900	-		1609	1913	1975	1832.33	1246	1534	1556	1445.33	1745	1720	1901	1788.67	-	-	-	-	-	-	-	-	-	-	-	-	-	-
AT1G02910	-		237	277	250	254.667	233	286	255	258	298	275	238	270.333	-	-	-	-	-	-	-	-	-	-	-	-	-	-
AT1G02920	-		3848	1778	1724	2450	3181	6608	5578	5122.33	4775	2485	2072	3110.67	-	-	-	-	-	-	-	-	-	-	-	-	-	-
AT1G02930	-		3066	1614	1959	2213	2477	5298	4233	4002.67	3843	2275	1840	2652.67	-	-	-	-	-	-	-	-	-	-	-	-	-	-
AT1G02940	-		0	0	0	0	1	0	0	0.333333	4	3	1	2.66667	-	-	-	-	-	-	-	-	-	-	-	-	-	-
AT1G02950	-		153	81	88	107.333	155	244	192	197	199	110	188	165.667	-	-	-	-	-	-	-	-	-	-	-	-	-	-
AT1G02952	-		189	72	67	109.333	150	147	169	155.333	145	134	132	137	-	-	-	-	-	-	-	-	-	-	-	-	-	-
AT1G02960	-		234	277	259	256.667	287	359	278	308	284	238	265	262.333	-	-	-	-	-	-	-	-	-	-	-	-	-	-
AT1G02965	-		0	0	0	0	0	0	0	0	0	0	0	0	-	-	-	-	-	-	-	-	-	-	-	-	-	-
AT1G02970	-		39	39	26	34.6667	60	42	38	46.6667	55	39	43	45.6667	-	-	-	-	-	-	-	-	-	-	-	-	-	-
AT1G02980	-		4	4	18	8.66667	15	10	9	11.3333	16	2	9	9	-	-	-	-	-	-	-	-	-	-	-	-	-	-
AT1G02990	-		393	252	271	305.333	386	355	363	368	378	299	247	308	-	-	-	-	-	-	-	-	-	-	-	-	-	-
AT1G03000	-		276	241	241	252.667	302	333	271	302	323	238	258	273	-	-	-	-	-	-	-	-	-	-	-	-	-	-
AT1G03010	-		60	38	40	46	47	77	47	57	59	56	67	60.6667	-	-	-	-	-	-	-	-	-	-	-	-	-	-
AT1G03020	-		0	0	0	0	0	0	3	1	1	0	2	1	-	-	-	-	-	-	-	-	-	-	-	-	-	-
AT1G03030	-		319	263	278	286.667	301	325	262	296	347	251	255	284.333	-	-	-	-	-	-	-	-	-	-	-	-	-	-
AT1G03040	-		488	449	477	471.333	622	476	551	549.667	713	512	617	614	-	-	-	-	-	-	-	-	-	-	-	-	-	-
AT1G03050	-		3	0	4	2.33333	1	3	4	2.66667	6	0	0	2	-	-	-	-	-	-	-	-	-	-	-	-	-	-
AT1G03055	-		3	0	0	1	8	5	2	5	2	5	2	3	-	-	-	-	-	-	-	-	-	-	-	-	-	-
AT1G03060	-		1025	674	718	805.667	918	1016	987	973.667	1135	764	730	876.333	-	-	-	-	-	-	-	-	-	-	-	-	-	-
AT1G03070	-		30	3	11	14.6667	12	8	8	9.33333	21	7	11	13	-	-	-	-	-	-	-	-	-	-	-	-	-	-
AT1G03080	-		1961	1394	1424	1593	1610	1756	1661	1675.67	2075	1406	1449	1643.33	-	-	-	-	-	-	-	-	-	-	-	-	-	-
AT1G03090	-		1061	1299	1065	1141.67	1136	1753	1524	1471	1268	1305	983	1185.33	-	-	-	-	-	-	-	-	-	-	-	-	-	-
AT1G04157	-		141	162	158	153.667	144	261	241	215.333	210	192	101	167.667	-	-	-	-	-	-	-	-	-	-	-	-	-	-
AT1G03100	-		102	139	103	114.667	79	131	124	111.333	148	144	108	133.333	-	-	-	-	-	-	-	-	-	-	-	-	-	-
AT1G04163	-		12	16	6	11.3333	28	8	17	17.6667	25	24	20	23	-	-	-	-	-	-	-	-	-	-	-	-	-	-
AT1G03103	-		0	0	0	0	0	0	0	0	0	0	0	0	-	-	-	-	-	-	-	-	-	-	-	-	-	-
AT1G03106	-		5	3	4	4	2	8	2	4	1	6	1	2.66667	-	-	-	-	-	-	-	-	-	-	-	-	-	-
AT1G03110	-		141	147	162	150	141	153	173	155.667	211	108	138	152.333	-	-	-	-	-	-	-	-	-	-	-	-	-	-
AT1G03120	-		5	3	6	4.66667	1	6	6	4.33333	8	4	12	8	-	-	-	-	-	-	-	-	-	-	-	-	-	-
AT1G03130	-		30	45	39	38	29	26	22	25.6667	32	61	44	45.6667	-	-	-	-	-	-	-	-	-	-	-	-	-	-
AT1G03140	-		669	693	744	702	682	724	709	705	781	647	671	699.667	-	-	-	-	-	-	-	-	-	-	-	-	-	-
AT1G03150	-		207	255	290	250.667	198	206	226	210	299	189	220	236	-	-	-	-	-	-	-	-	-	-	-	-	-	-
AT1G04167	-		0	0	0	0	0	0	1	0.333333	0	0	0	0	-	-	-	-	-	-	-	-	-	-	-	-	-	-
AT1G03160	-		129	110	103	114	119	128	130	125.667	141	103	111	118.333	-	-	-	-	-	-	-	-	-	-	-	-	-	-
AT1G03165	-		6	4	4	4.66667	1	1	1	1	6	0	1	2.33333	-	-	-	-	-	-	-	-	-	-	-	-	-	-
AT1G04173	-		2	3	7	4	1	1	1	1	6	4	1	3.66667	-	-	-	-	-	-	-	-	-	-	-	-	-	-
AT1G03170	-		3	4	7	4.66667	0	5	1	2	5	2	2	3	-	-	-	-	-	-	-	-	-	-	-	-	-	-
AT1G03180	-		69	64	70	67.6667	61	57	64	60.6667	98	54	55	69	-	-	-	-	-	-	-	-	-	-	-	-	-	-
AT1G03190	-		150	122	159	143.667	188	159	162	169.667	202	153	156	170.333	-	-	-	-	-	-	-	-	-	-	-	-	-	-
AT1G04177	-		0	0	0	0	0	0	0	0	1	0	0	0.333333	-	-	-	-	-	-	-	-	-	-	-	-	-	-
AT1G03200	-		26	18	22	22	35	33	24	30.6667	22	16	18	18.6667	-	-	-	-	-	-	-	-	-	-	-	-	-	-
AT1G03210	-		579	704	717	666.667	640	677	645	654	697	498	571	588.667	-	-	-	-	-	-	-	-	-	-	-	-	-	-
AT1G03220	-		14723	11183	10771	12225.7	12377	13944	13280	13200.3	13267	9200	9648	10705	-	-	-	-	-	-	-	-	-	-	-	-	-	-
AT1G03230	-		486	256	343	361.667	420	507	410	445.667	602	411	386	466.333	-	-	-	-	-	-	-	-	-	-	-	-	-	-
AT1G03240	-		3	4	1	2.66667	3	1	0	1.33333	2	1	0	1	-	-	-	-	-	-	-	-	-	-	-	-	-	-
AT1G03250	-		260	336	347	314.333	315	284	313	304	421	256	263	313.333	-	-	-	-	-	-	-	-	-	-	-	-	-	-
AT1G03260	-		100	90	106	98.6667	92	117	108	105.667	191	109	105	135	-	-	-	-	-	-	-	-	-	-	-	-	-	-
AT1G03270	-		53	25	49	42.3333	45	44	22	37	76	38	48	54	-	-	-	-	-	-	-	-	-	-	-	-	-	-
AT1G03280	-		628	673	752	684.333	732	820	788	780	876	633	679	729.333	-	-	-	-	-	-	-	-	-	-	-	-	-	-
AT1G03290	-		656	724	733	704.333	649	743	782	724.667	764	561	616	647	-	-	-	-	-	-	-	-	-	-	-	-	-	-
AT1G03300	-		12	9	17	12.6667	19	22	18	19.6667	35	34	10	26.3333	-	-	-	-	-	-	-	-	-	-	-	-	-	-
AT1G03310	-		96	74	107	92.3333	100	72	74	82	98	77	85	86.6667	-	-	-	-	-	-	-	-	-	-	-	-	-	-
AT1G03320	-		0	0	0	0	0	0	0	0	0	0	0	0	-	-	-	-	-	-	-	-	-	-	-	-	-	-
AT1G03325	-		0	0	0	0	0	0	0	0	0	0	0	0	-	-	-	-	-	-	-	-	-	-	-	-	-	-
AT1G03330	-		418	479	567	488	441	476	482	466.333	529	354	445	442.667	-	-	-	-	-	-	-	-	-	-	-	-	-	-
AT1G03340	-		30	29	40	33	41	37	56	44.6667	50	35	42	42.3333	-	-	-	-	-	-	-	-	-	-	-	-	-	-
AT1G03350	-		720	582	560	620.667	533	646	608	595.667	660	477	544	560.333	-	-	-	-	-	-	-	-	-	-	-	-	-	-
AT1G03360	-		141	132	175	149.333	121	138	95	118	204	126	122	150.667	-	-	-	-	-	-	-	-	-	-	-	-	-	-
AT1G03365	-		221	179	166	188.667	214	208	223	215	253	197	198	216	-	-	-	-	-	-	-	-	-	-	-	-	-	-
AT1G03370	-		705	587	536	609.333	667	716	731	704.667	701	568	564	611	-	-	-	-	-	-	-	-	-	-	-	-	-	-
AT1G03380	-		1126	866	855	949	983	1050	973	1002	1041	764	815	873.333	-	-	-	-	-	-	-	-	-	-	-	-	-	-
AT1G03390	-		0	1	1	0.666667	2	0	0	0.666667	1	0	0	0.333333	-	-	-	-	-	-	-	-	-	-	-	-	-	-
AT1G03395	-		0	0	3	1	1	1	0	0.666667	0	0	0	0	-	-	-	-	-	-	-	-	-	-	-	-	-	-
AT1G03400	-		37	18	33	29.3333	35	22	31	29.3333	18	14	18	16.6667	-	-	-	-	-	-	-	-	-	-	-	-	-	-
AT1G03410	-		278	275	336	296.333	292	362	300	318	327	296	284	302.333	-	-	-	-	-	-	-	-	-	-	-	-	-	-
AT1G04183	-		279	265	319	287.667	294	401	262	319	349	303	285	312.333	-	-	-	-	-	-	-	-	-	-	-	-	-	-
AT1G03430	-		189	250	237	225.333	179	262	202	214.333	216	202	181	199.667	-	-	-	-	-	-	-	-	-	-	-	-	-	-
AT1G03440	-		82	61	66	69.6667	66	49	53	56	74	53	62	63	-	-	-	-	-	-	-	-	-	-	-	-	-	-
AT1G03445	-		3	5	12	6.66667	5	12	5	7.33333	3	6	1	3.33333	-	-	-	-	-	-	-	-	-	-	-	-	-	-
AT1G03457	-		319	348	345	337.333	294	373	313	326.667	339	307	262	302.667	-	-	-	-	-	-	-	-	-	-	-	-	-	-
AT1G03470	-		74	88	98	86.6667	104	73	68	81.6667	134	98	87	106.333	-	-	-	-	-	-	-	-	-	-	-	-	-	-
AT1G03475	-		308	369	370	349	360	418	372	383.333	442	337	380	386.333	-	-	-	-	-	-	-	-	-	-	-	-	-	-
AT1G03490	-		1	0	0	0.333333	0	0	0	0	0	0	0	0	-	-	-	-	-	-	-	-	-	-	-	-	-	-
AT1G03495	-		70	56	62	62.6667	53	45	33	43.6667	47	49	49	48.3333	-	-	-	-	-	-	-	-	-	-	-	-	-	-
AT1G04187	-		6	0	6	4	7	2	2	3.66667	4	1	4	3	-	-	-	-	-	-	-	-	-	-	-	-	-	-
AT1G04193	-		1	0	0	0.333333	1	0	0	0.333333	0	0	1	0.333333	-	-	-	-	-	-	-	-	-	-	-	-	-	-
AT1G03502	-		0	0	0	0	0	0	0	0	0	0	0	0	-	-	-	-	-	-	-	-	-	-	-	-	-	-
AT1G03506	-		0	0	0	0	0	0	0	0	0	0	0	0	-	-	-	-	-	-	-	-	-	-	-	-	-	-
AT1G04197	-		3	2	2	2.33333	2	1	3	2	2	2	3	2.33333	-	-	-	-	-	-	-	-	-	-	-	-	-	-
AT1G03510	-		18	14	11	14.3333	10	12	14	12	19	5	8	10.6667	-	-	-	-	-	-	-	-	-	-	-	-	-	-
AT1G03515	-		0	0	0	0	0	0	0	0	0	0	0	0	-	-	-	-	-	-	-	-	-	-	-	-	-	-
AT1G03520	-		138	134	158	143.333	137	154	143	144.667	164	161	144	156.333	-	-	-	-	-	-	-	-	-	-	-	-	-	-
AT1G03530	-		171	148	139	152.667	169	161	149	159.667	262	129	109	166.667	-	-	-	-	-	-	-	-	-	-	-	-	-	-
AT1G03540	-		27	13	13	17.6667	22	25	23	23.3333	25	15	16	18.6667	-	-	-	-	-	-	-	-	-	-	-	-	-	-
AT1G03550	-		386	499	532	472.333	439	484	455	459.333	500	362	445	435.667	-	-	-	-	-	-	-	-	-	-	-	-	-	-
AT1G03545	-		462	530	460	484	394	442	434	423.333	458	376	372	402	-	-	-	-	-	-	-	-	-	-	-	-	-	-
AT1G03560	-		104	78	112	98	78	84	116	92.6667	122	102	86	103.333	-	-	-	-	-	-	-	-	-	-	-	-	-	-
AT1G03570	-		0	0	0	0	0	0	0	0	0	0	0	0	-	-	-	-	-	-	-	-	-	-	-	-	-	-
AT1G03590	-		394	384	434	404	383	424	418	408.333	510	364	388	420.667	-	-	-	-	-	-	-	-	-	-	-	-	-	-
AT1G03600	-		31	43	32	35.3333	37	48	49	44.6667	51	60	65	58.6667	-	-	-	-	-	-	-	-	-	-	-	-	-	-
AT1G03610	-		264	286	261	270.333	354	446	359	386.333	362	296	264	307.333	-	-	-	-	-	-	-	-	-	-	-	-	-	-
AT1G03620	-		63	64	63	63.3333	85	93	88	88.6667	79	60	58	65.6667	-	-	-	-	-	-	-	-	-	-	-	-	-	-
AT1G03630	-		24	16	21	20.3333	36	35	25	32	27	20	27	24.6667	-	-	-	-	-	-	-	-	-	-	-	-	-	-
AT1G03640	-		0	0	0	0	0	0	0	0	0	0	0	0	-	-	-	-	-	-	-	-	-	-	-	-	-	-
AT1G03650	-		29	41	58	42.6667	35	40	34	36.3333	48	31	27	35.3333	-	-	-	-	-	-	-	-	-	-	-	-	-	-
AT1G03660	-		111	170	121	134	121	189	151	153.667	89	85	77	83.6667	-	-	-	-	-	-	-	-	-	-	-	-	-	-
AT1G04203	-		13	3	6	7.33333	8	12	11	10.3333	3	4	3	3.33333	-	-	-	-	-	-	-	-	-	-	-	-	-	-
AT1G03670	-		0	0	0	0	0	0	0	0	0	0	0	0	-	-	-	-	-	-	-	-	-	-	-	-	-	-
AT1G03680	-		81	74	63	72.6667	81	83	73	79	100	93	48	80.3333	-	-	-	-	-	-	-	-	-	-	-	-	-	-
AT1G03687	-		95	106	107	102.667	103	142	141	128.667	132	92	94	106	-	-	-	-	-	-	-	-	-	-	-	-	-	-
AT1G03700	-		56	104	100	86.6667	68	96	85	83	86	101	95	94	-	-	-	-	-	-	-	-	-	-	-	-	-	-
AT1G03710	-		0	0	0	0	2	2	0	1.33333	3	0	0	1	-	-	-	-	-	-	-	-	-	-	-	-	-	-
AT1G03720	-		0	0	0	0	0	0	0	0	0	0	0	0	-	-	-	-	-	-	-	-	-	-	-	-	-	-
AT1G04207	-		0	0	0	0	0	0	0	0	0	0	0	0	-	-	-	-	-	-	-	-	-	-	-	-	-	-
AT1G03730	-		215	237	263	238.333	162	248	228	212.667	265	178	203	215.333	-	-	-	-	-	-	-	-	-	-	-	-	-	-
AT1G03740	-		1259	1043	984	1095.33	1149	1399	1262	1270	1020	814	787	873.667	-	-	-	-	-	-	-	-	-	-	-	-	-	-
AT1G04213	-		25	17	23	21.6667	14	24	18	18.6667	23	12	17	17.3333	-	-	-	-	-	-	-	-	-	-	-	-	-	-
AT1G03743	-		0	0	0	0	0	0	0	0	0	0	0	0	-	-	-	-	-	-	-	-	-	-	-	-	-	-
AT1G03746	-		0	0	0	0	0	0	0	0	0	0	0	0	-	-	-	-	-	-	-	-	-	-	-	-	-	-
AT1G03750	-		185	123	143	150.333	185	205	186	192	224	155	150	176.333	-	-	-	-	-	-	-	-	-	-	-	-	-	-
AT1G03760	-		111	129	133	124.333	148	152	152	150.667	198	127	147	157.333	-	-	-	-	-	-	-	-	-	-	-	-	-	-
AT1G03770	-		132	123	148	134.333	169	144	162	158.333	203	137	144	161.333	-	-	-	-	-	-	-	-	-	-	-	-	-	-
AT1G03780	-		165	172	138	158.333	141	191	188	173.333	237	152	175	188	-	-	-	-	-	-	-	-	-	-	-	-	-	-
AT1G03790	-		7	13	6	8.66667	5	9	7	7	5	4	3	4	-	-	-	-	-	-	-	-	-	-	-	-	-	-
AT1G03800	-		3	1	2	2	1	3	3	2.33333	8	2	5	5	-	-	-	-	-	-	-	-	-	-	-	-	-	-
AT1G03810	-		0	0	0	0	0	0	0	0	0	1	0	0.333333	-	-	-	-	-	-	-	-	-	-	-	-	-	-
AT1G03820	-		195	183	174	184	265	175	192	210.667	435	251	304	330	-	-	-	-	-	-	-	-	-	-	-	-	-	-
AT1G03830	-		137	94	118	116.333	149	142	169	153.333	237	143	131	170.333	-	-	-	-	-	-	-	-	-	-	-	-	-	-
AT1G03840	-		98	78	91	89	69	101	89	86.3333	151	96	75	107.333	-	-	-	-	-	-	-	-	-	-	-	-	-	-
AT1G03850	-		1002	1642	1611	1418.33	1015	1374	1135	1174.67	1419	914	1205	1179.33	-	-	-	-	-	-	-	-	-	-	-	-	-	-
AT1G03860	-		798	873	898	856.333	856	784	796	812	1320	716	862	966	-	-	-	-	-	-	-	-	-	-	-	-	-	-
AT1G03870	-		1701	1627	1668	1665.33	1113	1607	1537	1419	1961	1789	1563	1771	-	-	-	-	-	-	-	-	-	-	-	-	-	-
AT1G03880	-		0	0	0	0	0	0	0	0	0	1	0	0.333333	-	-	-	-	-	-	-	-	-	-	-	-	-	-
AT1G03890	-		0	0	0	0	0	0	0	0	0	1	0	0.333333	-	-	-	-	-	-	-	-	-	-	-	-	-	-
AT1G03900	-		1557	1645	1770	1657.33	1617	1756	1710	1694.33	2187	1548	1661	1798.67	-	-	-	-	-	-	-	-	-	-	-	-	-	-
AT1G03905	-		237	217	313	255.667	210	212	264	228.667	278	215	230	241	-	-	-	-	-	-	-	-	-	-	-	-	-	-
AT1G03910	-		623	488	563	558	582	654	630	622	783	584	491	619.333	-	-	-	-	-	-	-	-	-	-	-	-	-	-
AT1G03920	-		175	306	249	243.333	188	239	261	229.333	246	247	238	243.667	-	-	-	-	-	-	-	-	-	-	-	-	-	-
AT1G03930	-		367	376	342	361.667	367	385	353	368.333	461	388	387	412	-	-	-	-	-	-	-	-	-	-	-	-	-	-
AT1G04217	-		1	5	2	2.66667	1	7	4	4	4	0	1	1.66667	-	-	-	-	-	-	-	-	-	-	-	-	-	-
AT1G03935	-		2	1	2	1.66667	1	6	2	3	9	0	1	3.33333	-	-	-	-	-	-	-	-	-	-	-	-	-	-
AT1G04223	-		2	1	0	1	0	1	1	0.666667	1	0	1	0.666667	-	-	-	-	-	-	-	-	-	-	-	-	-	-
AT1G03940	-		48	35	62	48.3333	50	38	52	46.6667	76	32	44	50.6667	-	-	-	-	-	-	-	-	-	-	-	-	-	-
AT1G04227	-		8	2	0	3.33333	5	6	2	4.33333	6	1	4	3.66667	-	-	-	-	-	-	-	-	-	-	-	-	-	-
AT1G03950	-		297	403	404	368	242	293	232	255.667	334	215	276	275	-	-	-	-	-	-	-	-	-	-	-	-	-	-
AT1G03960	-		162	122	116	133.333	109	167	168	148	172	140	117	143	-	-	-	-	-	-	-	-	-	-	-	-	-	-
AT1G03970	-		244	284	266	264.667	248	306	241	265	306	255	257	272.667	-	-	-	-	-	-	-	-	-	-	-	-	-	-
AT1G04233	-		71	50	32	51	71	30	64	55	71	49	58	59.3333	-	-	-	-	-	-	-	-	-	-	-	-	-	-
AT1G03980	-		18	18	17	17.6667	11	23	22	18.6667	22	14	17	17.6667	-	-	-	-	-	-	-	-	-	-	-	-	-	-
AT1G03982	-		0	0	0	0	0	0	0	0	0	0	0	0	-	-	-	-	-	-	-	-	-	-	-	-	-	-
AT1G03990	-		68	48	56	57.3333	44	54	66	54.6667	40	33	54	42.3333	-	-	-	-	-	-	-	-	-	-	-	-	-	-
AT1G04000	-		120	103	99	107.333	103	85	121	103	126	93	88	102.333	-	-	-	-	-	-	-	-	-	-	-	-	-	-
AT1G04010	-		136	150	124	136.667	145	200	151	165.333	276	140	165	193.667	-	-	-	-	-	-	-	-	-	-	-	-	-	-
AT1G04020	-		109	76	125	103.333	116	92	95	101	154	84	77	105	-	-	-	-	-	-	-	-	-	-	-	-	-	-
AT1G04030	-		796	821	906	841	841	1111	1107	1019.67	1349	1140	1271	1253.33	-	-	-	-	-	-	-	-	-	-	-	-	-	-
AT1G04040	-		1846	1821	1825	1830.67	1781	2261	2461	2167.67	2968	2703	2622	2764.33	-	-	-	-	-	-	-	-	-	-	-	-	-	-
AT1G04237	-		481	412	393	428.667	407	549	566	507.333	675	641	645	653.667	-	-	-	-	-	-	-	-	-	-	-	-	-	-
AT1G04050	-		73	85	82	80	86	70	69	75	95	86	60	80.3333	-	-	-	-	-	-	-	-	-	-	-	-	-	-
AT1G04070	-		72	114	114	100	97	101	112	103.333	135	90	92	105.667	-	-	-	-	-	-	-	-	-	-	-	-	-	-
AT1G04080	-		1338	1222	1290	1283.33	1375	1416	1284	1358.33	1621	1024	1116	1253.67	-	-	-	-	-	-	-	-	-	-	-	-	-	-
AT1G04090	-		11	17	14	14	5	22	26	17.6667	11	13	15	13	-	-	-	-	-	-	-	-	-	-	-	-	-	-
AT1G04100	-		89	108	103	100	96	121	98	105	110	62	60	77.3333	-	-	-	-	-	-	-	-	-	-	-	-	-	-
AT1G04105	-		53	47	44	48	35	38	41	38	44	29	32	35	-	-	-	-	-	-	-	-	-	-	-	-	-	-
AT1G04110	-		1	0	0	0.333333	0	0	0	0	0	0	0	0	-	-	-	-	-	-	-	-	-	-	-	-	-	-
AT1G04120	-		1517	938	944	1133	1373	1203	1228	1268	1713	1179	1363	1418.33	-	-	-	-	-	-	-	-	-	-	-	-	-	-
AT1G04243	-		0	0	0	0	0	0	0	0	0	0	0	0	-	-	-	-	-	-	-	-	-	-	-	-	-	-
AT1G04130	-		139	144	133	138.667	153	143	148	148	230	106	137	157.667	-	-	-	-	-	-	-	-	-	-	-	-	-	-
AT1G04140	-		1334	1056	1103	1164.33	1271	1443	1299	1337.67	1474	1128	1109	1237	-	-	-	-	-	-	-	-	-	-	-	-	-	-
AT1G04150	-		5	11	20	12	7	17	11	11.6667	15	16	7	12.6667	-	-	-	-	-	-	-	-	-	-	-	-	-	-
AT1G04160	-		260	293	289	280.667	206	238	224	222.667	338	171	162	223.667	-	-	-	-	-	-	-	-	-	-	-	-	-	-
AT1G04170	-		1023	908	980	970.333	984	999	983	988.667	1488	843	1001	1110.67	-	-	-	-	-	-	-	-	-	-	-	-	-	-
AT1G04180	-		78	44	50	57.3333	97	29	69	65	81	59	66	68.6667	-	-	-	-	-	-	-	-	-	-	-	-	-	-
AT1G04190	-		447	390	440	425.667	394	417	414	408.333	612	390	426	476	-	-	-	-	-	-	-	-	-	-	-	-	-	-
AT1G04200	-		640	615	595	616.667	555	582	533	556.667	771	453	479	567.667	-	-	-	-	-	-	-	-	-	-	-	-	-	-
AT1G04210	-		717	483	575	591.667	597	604	623	608	732	560	514	602	-	-	-	-	-	-	-	-	-	-	-	-	-	-
AT1G04220	-		601	887	847	778.333	647	556	622	608.333	512	689	746	649	-	-	-	-	-	-	-	-	-	-	-	-	-	-
AT1G04247	-		538	687	677	634	548	484	506	512.667	469	510	602	527	-	-	-	-	-	-	-	-	-	-	-	-	-	-
AT1G04230	-		249	291	367	302.333	315	365	328	336	375	266	347	329.333	-	-	-	-	-	-	-	-	-	-	-	-	-	-
AT1G04240	-		177	159	166	167.333	200	302	258	253.333	282	247	271	266.667	-	-	-	-	-	-	-	-	-	-	-	-	-	-
AT1G04253	-		0	0	0	0	0	0	0	0	0	0	0	0	-	-	-	-	-	-	-	-	-	-	-	-	-	-
AT1G04250	-		1669	1875	2048	1864	1657	1824	1844	1775	2144	1778	1938	1953.33	-	-	-	-	-	-	-	-	-	-	-	-	-	-
AT1G04260	-		150	137	126	137.667	111	161	101	124.333	196	136	142	158	-	-	-	-	-	-	-	-	-	-	-	-	-	-
AT1G04270	-		3560	3520	4007	3695.67	3397	3867	3497	3587	5674	3024	3450	4049.33	-	-	-	-	-	-	-	-	-	-	-	-	-	-
AT1G04280	-		1271	1194	1161	1208.67	1060	1144	1232	1145.33	1244	1043	1118	1135	-	-	-	-	-	-	-	-	-	-	-	-	-	-
AT1G04290	-		215	340	320	291.667	242	258	250	250	340	214	298	284	-	-	-	-	-	-	-	-	-	-	-	-	-	-
AT1G04295	-		232	282	322	278.667	256	244	242	247.333	359	194	338	297	-	-	-	-	-	-	-	-	-	-	-	-	-	-
AT1G04300	-		1091	984	890	988.333	1155	1178	1201	1178	1189	897	840	975.333	-	-	-	-	-	-	-	-	-	-	-	-	-	-
AT1G04310	-		75	68	74	72.3333	78	121	114	104.333	123	95	105	107.667	-	-	-	-	-	-	-	-	-	-	-	-	-	-
AT1G04320	-		0	0	0	0	0	0	0	0	0	0	0	0	-	-	-	-	-	-	-	-	-	-	-	-	-	-
AT1G04330	-		40	24	21	28.3333	30	22	31	27.6667	43	32	28	34.3333	-	-	-	-	-	-	-	-	-	-	-	-	-	-
AT1G04340	-		329	250	336	305	329	344	318	330.333	461	284	354	366.333	-	-	-	-	-	-	-	-	-	-	-	-	-	-
AT1G04350	-		43	45	53	47	32	61	59	50.6667	33	34	41	36	-	-	-	-	-	-	-	-	-	-	-	-	-	-
AT1G04360	-		220	335	319	291.333	230	214	183	209	210	261	285	252	-	-	-	-	-	-	-	-	-	-	-	-	-	-
AT1G04370	-		3	3	2	2.66667	3	8	7	6	16	4	8	9.33333	-	-	-	-	-	-	-	-	-	-	-	-	-	-
AT1G04380	-		7	1	4	4	1	4	3	2.66667	5	2	2	3	-	-	-	-	-	-	-	-	-	-	-	-	-	-
AT1G04257	-		0	0	0	0	0	0	0	0	0	0	1	0.333333	-	-	-	-	-	-	-	-	-	-	-	-	-	-
AT1G04390	-		165	115	151	143.667	147	193	130	156.667	179	133	136	149.333	-	-	-	-	-	-	-	-	-	-	-	-	-	-
AT1G04400	-		1708	1498	1372	1526	1658	1761	1737	1718.67	1804	1550	1477	1610.33	-	-	-	-	-	-	-	-	-	-	-	-	-	-
AT1G04410	-		16373	16860	18667	17300	15679	15799	16159	15879	20637	13873	18983	17831	-	-	-	-	-	-	-	-	-	-	-	-	-	-
AT1G04420	-		56	43	61	53.3333	54	66	57	59	79	70	46	65	-	-	-	-	-	-	-	-	-	-	-	-	-	-
AT1G04425	-		76	68	70	71.3333	80	78	79	79	88	47	78	71	-	-	-	-	-	-	-	-	-	-	-	-	-	-
AT1G04430	-		892	639	605	712	815	807	745	789	1302	909	785	998.667	-	-	-	-	-	-	-	-	-	-	-	-	-	-
AT1G04440	-		1930	2003	2022	1985	1854	2175	2097	2042	2152	1653	1762	1855.67	-	-	-	-	-	-	-	-	-	-	-	-	-	-
AT1G04445	-		11	6	24	13.6667	13	24	21	19.3333	7	8	8	7.66667	-	-	-	-	-	-	-	-	-	-	-	-	-	-
AT1G04450	-		0	0	0	0	0	0	0	0	0	0	0	0	-	-	-	-	-	-	-	-	-	-	-	-	-	-
AT1G04455	-		1	1	1	1	0	0	0	0	0	0	0	0	-	-	-	-	-	-	-	-	-	-	-	-	-	-
AT1G04470	-		0	0	0	0	0	0	0	0	0	0	0	0	-	-	-	-	-	-	-	-	-	-	-	-	-	-
AT1G04263	-		0	0	0	0	0	0	0	0	0	0	0	0	-	-	-	-	-	-	-	-	-	-	-	-	-	-
AT1G04480	-		1286	1367	1581	1411.33	1308	1397	1254	1319.67	2291	1134	1209	1544.67	-	-	-	-	-	-	-	-	-	-	-	-	-	-
AT1G04267	-		0	0	0	0	0	0	0	0	0	0	0	0	-	-	-	-	-	-	-	-	-	-	-	-	-	-
AT1G04273	-		0	1	0	0.333333	0	0	0	0	0	0	0	0	-	-	-	-	-	-	-	-	-	-	-	-	-	-
AT1G04277	-		0	1	0	0.333333	3	0	1	1.33333	4	2	0	2	-	-	-	-	-	-	-	-	-	-	-	-	-	-
AT1G04490	-		49	48	41	46	54	38	33	41.6667	45	11	34	30	-	-	-	-	-	-	-	-	-	-	-	-	-	-
AT1G04500	-		0	0	5	1.66667	0	0	0	0	0	0	0	0	-	-	-	-	-	-	-	-	-	-	-	-	-	-
AT1G04510	-		603	416	511	510	519	521	504	514.667	727	469	461	552.333	-	-	-	-	-	-	-	-	-	-	-	-	-	-
AT1G04520	-		203	128	140	157	154	160	132	148.667	293	166	175	211.333	-	-	-	-	-	-	-	-	-	-	-	-	-	-
AT1G04530	-		443	448	477	456	446	501	475	474	506	371	438	438.333	-	-	-	-	-	-	-	-	-	-	-	-	-	-
AT1G04540	-		55	60	64	59.6667	69	70	70	69.6667	91	63	58	70.6667	-	-	-	-	-	-	-	-	-	-	-	-	-	-
AT1G04550	-		176	175	221	190.667	233	210	228	223.667	221	191	240	217.333	-	-	-	-	-	-	-	-	-	-	-	-	-	-
AT1G04555	-		77	84	104	88.3333	81	86	67	78	93	87	115	98.3333	-	-	-	-	-	-	-	-	-	-	-	-	-	-
AT1G04560	-		0	0	0	0	1	2	1	1.33333	0	0	0	0	-	-	-	-	-	-	-	-	-	-	-	-	-	-
AT1G04570	-		5	11	13	9.66667	12	8	8	9.33333	18	12	13	14.3333	-	-	-	-	-	-	-	-	-	-	-	-	-	-
AT1G04580	-		1	1	0	0.666667	1	3	0	1.33333	0	0	0	0	-	-	-	-	-	-	-	-	-	-	-	-	-	-
AT1G04590	-		171	209	188	189.333	219	263	224	235.333	348	197	200	248.333	-	-	-	-	-	-	-	-	-	-	-	-	-	-
AT1G04600	-		15	9	6	10	7	8	12	9	17	16	15	16	-	-	-	-	-	-	-	-	-	-	-	-	-	-
AT1G04610	-		117	110	105	110.667	113	146	150	136.333	99	125	95	106.333	-	-	-	-	-	-	-	-	-	-	-	-	-	-
AT1G04620	-		4	8	6	6	8	9	6	7.66667	9	13	5	9	-	-	-	-	-	-	-	-	-	-	-	-	-	-
AT1G04625	-		0	0	0	0	1	0	0	0.333333	0	0	0	0	-	-	-	-	-	-	-	-	-	-	-	-	-	-
AT1G04630	-		313	337	415	355	332	349	318	333	454	289	325	356	-	-	-	-	-	-	-	-	-	-	-	-	-	-
AT1G04635	-		15	15	36	22	14	21	29	21.3333	27	34	22	27.6667	-	-	-	-	-	-	-	-	-	-	-	-	-	-
AT1G04640	-		52	63	70	61.6667	49	72	77	66	79	52	56	62.3333	-	-	-	-	-	-	-	-	-	-	-	-	-	-
AT1G04645	-		0	0	0	0	0	0	0	0	0	0	0	0	-	-	-	-	-	-	-	-	-	-	-	-	-	-
AT1G04650	-		29	41	23	31	36	33	24	31	46	30	29	35	-	-	-	-	-	-	-	-	-	-	-	-	-	-
AT1G04283	-		0	1	0	0.333333	0	0	0	0	0	1	0	0.333333	-	-	-	-	-	-	-	-	-	-	-	-	-	-
AT1G04660	-		12	12	12	12	3	15	16	11.3333	10	11	12	11	-	-	-	-	-	-	-	-	-	-	-	-	-	-
AT1G04670	-		0	1	0	0.333333	1	0	0	0.333333	1	0	0	0.333333	-	-	-	-	-	-	-	-	-	-	-	-	-	-
AT1G04680	-		617	493	533	547.667	729	702	616	682.333	970	687	709	788.667	-	-	-	-	-	-	-	-	-	-	-	-	-	-
AT1G04690	-		832	758	863	817.667	830	829	780	813	1138	778	698	871.333	-	-	-	-	-	-	-	-	-	-	-	-	-	-
AT1G04700	-		110	151	139	133.333	92	133	96	107	160	114	84	119.333	-	-	-	-	-	-	-	-	-	-	-	-	-	-
AT1G04710	-		159	105	116	126.667	157	102	110	123	174	128	111	137.667	-	-	-	-	-	-	-	-	-	-	-	-	-	-
AT1G04720	-		0	0	0	0	0	0	0	0	0	0	0	0	-	-	-	-	-	-	-	-	-	-	-	-	-	-
AT1G04730	-		108	57	66	77	94	97	102	97.6667	115	73	62	83.3333	-	-	-	-	-	-	-	-	-	-	-	-	-	-
AT1G04750	-		1277	1204	1404	1295	1224	1256	1219	1233	1532	1057	1310	1299.67	-	-	-	-	-	-	-	-	-	-	-	-	-	-
AT1G04287	-		0	0	0	0	0	0	0	0	0	0	0	0	-	-	-	-	-	-	-	-	-	-	-	-	-	-
AT1G04760	-		95	126	158	126.333	133	105	108	115.333	243	108	123	158	-	-	-	-	-	-	-	-	-	-	-	-	-	-
AT1G04770	-		202	248	273	241	252	185	190	209	492	168	298	319.333	-	-	-	-	-	-	-	-	-	-	-	-	-	-
AT1G04778	-		17	21	14	17.3333	15	17	13	15	15	10	14	13	-	-	-	-	-	-	-	-	-	-	-	-	-	-
AT1G04780	-		877	743	806	808.667	895	912	863	890	947	759	689	798.333	-	-	-	-	-	-	-	-	-	-	-	-	-	-
AT1G04790	-		221	233	244	232.667	339	285	284	302.667	296	217	249	254	-	-	-	-	-	-	-	-	-	-	-	-	-	-
AT1G04800	-		0	2	0	0.666667	0	1	0	0.333333	0	1	0	0.333333	-	-	-	-	-	-	-	-	-	-	-	-	-	-
AT1G04810	-		1188	803	953	981.333	1079	1114	1034	1075.67	1471	1015	902	1129.33	-	-	-	-	-	-	-	-	-	-	-	-	-	-
AT1G04820	-		3964	3377	3802	3714.33	3511	3733	3806	3683.33	5576	3511	3785	4290.67	-	-	-	-	-	-	-	-	-	-	-	-	-	-
AT1G04830	-		265	353	319	312.333	310	346	311	322.333	351	284	245	293.333	-	-	-	-	-	-	-	-	-	-	-	-	-	-
AT1G04840	-		20	14	12	15.3333	10	9	10	9.66667	13	12	9	11.3333	-	-	-	-	-	-	-	-	-	-	-	-	-	-
AT1G04850	-		1918	2126	2101	2048.33	1845	2051	1967	1954.33	2622	1885	2026	2177.67	-	-	-	-	-	-	-	-	-	-	-	-	-	-
AT1G04860	-		488	408	394	430	442	457	471	456.667	586	375	430	463.667	-	-	-	-	-	-	-	-	-	-	-	-	-	-
AT1G04870	-		391	327	399	372.333	414	433	393	413.333	580	381	372	444.333	-	-	-	-	-	-	-	-	-	-	-	-	-	-
AT1G04880	-		6	2	10	6	4	18	2	8	12	5	3	6.66667	-	-	-	-	-	-	-	-	-	-	-	-	-	-
AT1G04890	-		0	0	0	0	0	0	0	0	0	0	0	0	-	-	-	-	-	-	-	-	-	-	-	-	-	-
AT1G04293	-		0	0	0	0	0	0	0	0	0	0	0	0	-	-	-	-	-	-	-	-	-	-	-	-	-	-
AT1G04895	-		0	0	0	0	0	0	0	0	0	0	0	0	-	-	-	-	-	-	-	-	-	-	-	-	-	-
AT1G04900	-		272	254	293	273	247	245	256	249.333	356	191	227	258	-	-	-	-	-	-	-	-	-	-	-	-	-	-
AT1G04297	-		34	32	38	34.6667	41	23	32	32	45	31	31	35.6667	-	-	-	-	-	-	-	-	-	-	-	-	-	-
AT1G04910	-		346	367	385	366	396	430	407	411	575	450	412	479	-	-	-	-	-	-	-	-	-	-	-	-	-	-
AT1G04303	-		64	62	57	61	49	71	58	59.3333	64	61	71	65.3333	-	-	-	-	-	-	-	-	-	-	-	-	-	-
AT1G04920	-		1	0	6	2.33333	5	3	7	5	3	3	0	2	-	-	-	-	-	-	-	-	-	-	-	-	-	-
AT1G04930	-		35	33	40	36	61	34	46	47	76	35	48	53	-	-	-	-	-	-	-	-	-	-	-	-	-	-
AT1G04945	-		73	65	81	73	68	58	83	69.6667	105	82	72	86.3333	-	-	-	-	-	-	-	-	-	-	-	-	-	-
AT1G04940	-		1	3	1	1.66667	1	2	0	1	5	1	4	3.33333	-	-	-	-	-	-	-	-	-	-	-	-	-	-
AT1G04950	-		239	242	209	230	218	230	243	230.333	276	196	194	222	-	-	-	-	-	-	-	-	-	-	-	-	-	-
AT1G04960	-		503	586	622	570.333	499	540	562	533.667	642	388	472	500.667	-	-	-	-	-	-	-	-	-	-	-	-	-	-
AT1G04970	-		731	652	654	679	658	626	661	648.333	750	488	628	622	-	-	-	-	-	-	-	-	-	-	-	-	-	-
AT1G04980	-		432	340	389	387	339	326	399	354.667	1158	467	557	727.333	-	-	-	-	-	-	-	-	-	-	-	-	-	-
AT1G04985	-		280	279	342	300.333	291	366	320	325.667	374	247	280	300.333	-	-	-	-	-	-	-	-	-	-	-	-	-	-
AT1G04990	-		378	386	389	384.333	322	275	309	302	510	332	367	403	-	-	-	-	-	-	-	-	-	-	-	-	-	-
AT1G05000	-		748	556	633	645.667	615	366	436	472.333	774	407	545	575.333	-	-	-	-	-	-	-	-	-	-	-	-	-	-
AT1G05005	-		0	0	0	0	0	0	0	0	0	0	0	0	-	-	-	-	-	-	-	-	-	-	-	-	-	-
AT1G04307	-		0	0	0	0	0	0	0	0	0	0	0	0	-	-	-	-	-	-	-	-	-	-	-	-	-	-
AT1G05010	-		1306	1155	1163	1208	1268	1082	1045	1131.67	1195	805	822	940.667	-	-	-	-	-	-	-	-	-	-	-	-	-	-
AT1G05020	-		20	20	29	23	6	13	9	9.33333	28	0	4	10.6667	-	-	-	-	-	-	-	-	-	-	-	-	-	-
AT1G05030	-		108	110	93	103.667	107	135	91	111	149	74	101	108	-	-	-	-	-	-	-	-	-	-	-	-	-	-
AT1G04313	-		0	0	0	0	0	0	0	0	0	0	0	0	-	-	-	-	-	-	-	-	-	-	-	-	-	-
AT1G05035	-		0	0	0	0	0	0	0	0	0	0	0	0	-	-	-	-	-	-	-	-	-	-	-	-	-	-
AT1G04323	-		0	0	0	0	0	0	0	0	0	0	0	0	-	-	-	-	-	-	-	-	-	-	-	-	-	-
AT1G05040	-		0	0	0	0	0	0	0	0	0	0	0	0	-	-	-	-	-	-	-	-	-	-	-	-	-	-
AT1G05055	-		155	129	150	144.667	129	158	177	154.667	217	98	116	143.667	-	-	-	-	-	-	-	-	-	-	-	-	-	-
AT1G05060	-		244	212	213	223	236	276	289	267	290	214	215	239.667	-	-	-	-	-	-	-	-	-	-	-	-	-	-
AT1G05065	-		24	11	23	19.3333	10	10	5	8.33333	18	5	17	13.3333	-	-	-	-	-	-	-	-	-	-	-	-	-	-
AT1G05070	-		130	102	102	111.333	115	109	149	124.333	198	116	138	150.667	-	-	-	-	-	-	-	-	-	-	-	-	-	-
AT1G05080	-		0	0	0	0	0	0	0	0	0	0	0	0	-	-	-	-	-	-	-	-	-	-	-	-	-	-
AT1G05085	-		0	0	0	0	0	0	0	0	0	0	0	0	-	-	-	-	-	-	-	-	-	-	-	-	-	-
AT1G04327	-		0	0	0	0	0	0	0	0	0	0	0	0	-	-	-	-	-	-	-	-	-	-	-	-	-	-
AT1G04333	-		0	0	0	0	0	0	0	0	0	0	0	0	-	-	-	-	-	-	-	-	-	-	-	-	-	-
AT1G05087	-		43	28	16	29	28	39	27	31.3333	33	24	23	26.6667	-	-	-	-	-	-	-	-	-	-	-	-	-	-
AT1G05090	-		34	23	33	30	27	28	30	28.3333	27	18	31	25.3333	-	-	-	-	-	-	-	-	-	-	-	-	-	-
AT1G05100	-		17	44	41	34	19	15	28	20.6667	43	26	18	29	-	-	-	-	-	-	-	-	-	-	-	-	-	-
AT1G05120	-		506	445	475	475.333	511	523	524	519.333	617	465	474	518.667	-	-	-	-	-	-	-	-	-	-	-	-	-	-
AT1G05136	-		7	0	0	2.33333	0	1	0	0.333333	3	0	3	2	-	-	-	-	-	-	-	-	-	-	-	-	-	-
AT1G05140	-		93	79	75	82.3333	97	80	84	87	129	86	104	106.333	-	-	-	-	-	-	-	-	-	-	-	-	-	-
AT1G05150	-		529	448	435	470.667	512	575	533	540	607	516	459	527.333	-	-	-	-	-	-	-	-	-	-	-	-	-	-
AT1G05160	-		81	80	88	83	86	106	107	99.6667	110	100	77	95.6667	-	-	-	-	-	-	-	-	-	-	-	-	-	-
AT1G05170	-		166	139	175	160	163	218	196	192.333	201	190	200	197	-	-	-	-	-	-	-	-	-	-	-	-	-	-
AT1G04337	-		0	0	0	0	0	0	0	0	0	0	0	0	-	-	-	-	-	-	-	-	-	-	-	-	-	-
AT1G05180	-		593	592	568	584.333	582	576	595	584.333	765	447	526	579.333	-	-	-	-	-	-	-	-	-	-	-	-	-	-
AT1G05190	-		128	121	131	126.667	86	165	127	126	149	146	138	144.333	-	-	-	-	-	-	-	-	-	-	-	-	-	-
AT1G05200	-		92	148	154	131.333	92	158	138	129.333	115	141	99	118.333	-	-	-	-	-	-	-	-	-	-	-	-	-	-
AT1G04343	-		52	80	62	64.6667	35	58	40	44.3333	60	46	48	51.3333	-	-	-	-	-	-	-	-	-	-	-	-	-	-
AT1G05205	-		391	593	554	512.667	387	408	427	407.333	708	343	468	506.333	-	-	-	-	-	-	-	-	-	-	-	-	-	-
AT1G04347	-		353	439	532	441.333	293	375	317	328.333	555	306	378	413	-	-	-	-	-	-	-	-	-	-	-	-	-	-
AT1G05210	-		133	74	81	96	72	72	82	75.3333	149	66	90	101.667	-	-	-	-	-	-	-	-	-	-	-	-	-	-
AT1G05220	-		29	46	27	34	35	28	37	33.3333	33	18	21	24	-	-	-	-	-	-	-	-	-	-	-	-	-	-
AT1G04353	-		48	44	69	53.6667	67	75	68	70	60	36	46	47.3333	-	-	-	-	-	-	-	-	-	-	-	-	-	-
AT1G05230	-		80	69	96	81.6667	89	104	81	91.3333	87	66	59	70.6667	-	-	-	-	-	-	-	-	-	-	-	-	-	-
AT1G05240	-		2	3	5	3.33333	3	1	5	3	3	2	1	2	-	-	-	-	-	-	-	-	-	-	-	-	-	-
AT1G04357	-		15	4	5	8	4	2	14	6.66667	12	7	8	9	-	-	-	-	-	-	-	-	-	-	-	-	-	-
AT1G04363	-		4	10	5	6.33333	2	5	5	4	3	3	6	4	-	-	-	-	-	-	-	-	-	-	-	-	-	-
AT1G04367	-		5	0	4	3	2	0	0	0.666667	6	1	0	2.33333	-	-	-	-	-	-	-	-	-	-	-	-	-	-
AT1G05250	-		1	1	1	1	0	2	1	1	3	0	0	1	-	-	-	-	-	-	-	-	-	-	-	-	-	-
AT1G05260	-		1531	1797	1812	1713.33	1464	1688	1896	1682.67	2232	2170	2317	2239.67	-	-	-	-	-	-	-	-	-	-	-	-	-	-
AT1G05270	-		487	558	671	572	476	610	570	552	714	490	615	606.333	-	-	-	-	-	-	-	-	-	-	-	-	-	-
AT1G05280	-		47	34	49	43.3333	74	40	46	53.3333	92	43	38	57.6667	-	-	-	-	-	-	-	-	-	-	-	-	-	-
AT1G04373	-		0	0	0	0	0	0	0	0	0	1	0	0.333333	-	-	-	-	-	-	-	-	-	-	-	-	-	-
AT1G05290	-		0	0	0	0	0	0	0	0	0	0	0	0	-	-	-	-	-	-	-	-	-	-	-	-	-	-
AT1G05291	-		0	0	0	0	0	0	0	0	0	0	0	0	-	-	-	-	-	-	-	-	-	-	-	-	-	-
AT1G04377	-		0	0	0	0	0	0	0	0	0	0	0	0	-	-	-	-	-	-	-	-	-	-	-	-	-	-
AT1G04383	-		0	0	0	0	0	0	0	0	0	0	0	0	-	-	-	-	-	-	-	-	-	-	-	-	-	-
AT1G04387	-		0	0	0	0	0	1	0	0.333333	0	0	0	0	-	-	-	-	-	-	-	-	-	-	-	-	-	-
AT1G05300	-		150	114	89	117.667	72	99	106	92.3333	110	89	106	101.667	-	-	-	-	-	-	-	-	-	-	-	-	-	-
AT1G05310	-		48	2	11	20.3333	10	19	31	20	13	12	5	10	-	-	-	-	-	-	-	-	-	-	-	-	-	-
AT1G05320	-		869	792	741	800.667	629	724	755	702.667	585	480	486	517	-	-	-	-	-	-	-	-	-	-	-	-	-	-
AT1G05330	-		3	5	1	3	2	4	0	2	0	1	2	1	-	-	-	-	-	-	-	-	-	-	-	-	-	-
AT1G05340	-		410	539	489	479.333	346	445	405	398.667	364	291	284	313	-	-	-	-	-	-	-	-	-	-	-	-	-	-
AT1G05350	-		380	405	462	415.667	390	438	462	430	596	385	424	468.333	-	-	-	-	-	-	-	-	-	-	-	-	-	-
AT1G05360	-		270	247	256	257.667	301	317	304	307.333	388	317	255	320	-	-	-	-	-	-	-	-	-	-	-	-	-	-
AT1G05370	-		25	16	16	19	23	22	21	22	29	21	15	21.6667	-	-	-	-	-	-	-	-	-	-	-	-	-	-
AT1G05380	-		459	289	283	343.667	500	456	449	468.333	621	419	370	470	-	-	-	-	-	-	-	-	-	-	-	-	-	-
AT1G05385	-		34	36	47	39	42	38	44	41.3333	49	44	43	45.3333	-	-	-	-	-	-	-	-	-	-	-	-	-	-
AT1G05390	-		0	0	0	0	0	0	0	0	0	0	0	0	-	-	-	-	-	-	-	-	-	-	-	-	-	-
AT1G05400	-		17	26	19	20.6667	27	27	23	25.6667	28	16	33	25.6667	-	-	-	-	-	-	-	-	-	-	-	-	-	-
AT1G05410	-		208	202	179	196.333	208	256	251	238.333	220	175	187	194	-	-	-	-	-	-	-	-	-	-	-	-	-	-
AT1G05420	-		3	9	6	6	2	7	1	3.33333	13	4	8	8.33333	-	-	-	-	-	-	-	-	-	-	-	-	-	-
AT1G05430	-		221	254	249	241.333	259	258	199	238.667	272	201	219	230.667	-	-	-	-	-	-	-	-	-	-	-	-	-	-
AT1G05440	-		25	17	24	22	20	12	27	19.6667	38	16	17	23.6667	-	-	-	-	-	-	-	-	-	-	-	-	-	-
AT1G05450	-		25	70	38	44.3333	32	27	31	30	55	43	34	44	-	-	-	-	-	-	-	-	-	-	-	-	-	-
AT1G05460	-		102	74	82	86	102	127	87	105.333	136	108	95	113	-	-	-	-	-	-	-	-	-	-	-	-	-	-
AT1G05470	-		202	140	130	157.333	198	229	206	211	202	222	223	215.667	-	-	-	-	-	-	-	-	-	-	-	-	-	-
AT1G05490	-		28	12	14	18	10	8	12	10	19	5	12	12	-	-	-	-	-	-	-	-	-	-	-	-	-	-
AT1G05500	-		763	592	642	665.667	486	635	630	583.667	839	640	733	737.333	-	-	-	-	-	-	-	-	-	-	-	-	-	-
AT1G05510	-		10	2	2	4.66667	7	7	5	6.33333	8	4	6	6	-	-	-	-	-	-	-	-	-	-	-	-	-	-
AT1G05520	-		738	584	622	648	670	770	677	705.667	971	630	530	710.333	-	-	-	-	-	-	-	-	-	-	-	-	-	-
AT1G05530	-		30	52	50	44	40	67	50	52.3333	77	61	55	64.3333	-	-	-	-	-	-	-	-	-	-	-	-	-	-
AT1G05540	-		0	1	0	0.333333	7	4	2	4.33333	4	3	3	3.33333	-	-	-	-	-	-	-	-	-	-	-	-	-	-
AT1G05550	-		0	0	0	0	0	0	0	0	0	0	0	0	-	-	-	-	-	-	-	-	-	-	-	-	-	-
AT1G05560	-		597	356	492	481.667	778	406	445	543	815	552	760	709	-	-	-	-	-	-	-	-	-	-	-	-	-	-
AT1G05562	-		636	399	476	503.667	813	369	421	534.333	830	647	782	753	-	-	-	-	-	-	-	-	-	-	-	-	-	-
AT1G05570	-		4164	2723	2823	3236.67	3487	3214	3147	3282.67	3723	2964	2933	3206.67	-	-	-	-	-	-	-	-	-	-	-	-	-	-
AT1G04393	-		2	0	1	1	3	2	2	2.33333	0	1	2	1	-	-	-	-	-	-	-	-	-	-	-	-	-	-
AT1G04397	-		3	5	2	3.33333	6	3	1	3.33333	2	0	0	0.666667	-	-	-	-	-	-	-	-	-	-	-	-	-	-
AT1G05575	-		127	113	106	115.333	103	179	130	137.333	151	118	106	125	-	-	-	-	-	-	-	-	-	-	-	-	-	-
AT1G05577	-		5	7	13	8.33333	7	17	12	12	5	4	6	5	-	-	-	-	-	-	-	-	-	-	-	-	-	-
AT1G05580	-		0	0	0	0	0	0	0	0	0	0	0	0	-	-	-	-	-	-	-	-	-	-	-	-	-	-
AT1G05590	-		97	65	72	78	93	107	87	95.6667	121	103	78	100.667	-	-	-	-	-	-	-	-	-	-	-	-	-	-
AT1G05600	-		52	58	58	56	50	69	51	56.6667	39	34	45	39.3333	-	-	-	-	-	-	-	-	-	-	-	-	-	-
AT1G05610	-		21	5	6	10.6667	18	22	8	16	40	20	18	26	-	-	-	-	-	-	-	-	-	-	-	-	-	-
AT1G05615	-		0	0	0	0	0	0	0	0	1	0	0	0.333333	-	-	-	-	-	-	-	-	-	-	-	-	-	-
AT1G05620	-		531	606	650	595.667	551	625	582	586	717	506	556	593	-	-	-	-	-	-	-	-	-	-	-	-	-	-
AT1G05630	-		165	185	181	177	145	204	213	187.333	253	134	153	180	-	-	-	-	-	-	-	-	-	-	-	-	-	-
AT1G05640	-		29	22	28	26.3333	46	41	26	37.6667	57	30	35	40.6667	-	-	-	-	-	-	-	-	-	-	-	-	-	-
AT1G05650	-		142	94	206	147.333	85	296	383	254.667	152	158	131	147	-	-	-	-	-	-	-	-	-	-	-	-	-	-
AT1G04403	-		0	0	0	0	0	0	0	0	0	0	0	0	-	-	-	-	-	-	-	-	-	-	-	-	-	-
AT1G05670	-		90	87	75	84	91	110	95	98.6667	102	67	97	88.6667	-	-	-	-	-	-	-	-	-	-	-	-	-	-
AT1G05675	-		21	9	7	12.3333	7	14	11	10.6667	19	15	9	14.3333	-	-	-	-	-	-	-	-	-	-	-	-	-	-
AT1G05680	-		526	320	403	416.333	697	399	428	508	898	623	630	717	-	-	-	-	-	-	-	-	-	-	-	-	-	-
AT1G05690	-		48	28	27	34.3333	40	29	24	31	43	30	37	36.6667	-	-	-	-	-	-	-	-	-	-	-	-	-	-
AT1G05700	-		499	369	398	422	387	334	358	359.667	371	203	306	293.333	-	-	-	-	-	-	-	-	-	-	-	-	-	-
AT1G04407	-		0	0	2	0.666667	0	0	0	0	0	0	0	0	-	-	-	-	-	-	-	-	-	-	-	-	-	-
AT1G05710	-		417	440	475	444	398	328	334	353.333	578	297	389	421.333	-	-	-	-	-	-	-	-	-	-	-	-	-	-
AT1G05720	-		302	288	362	317.333	322	343	320	328.333	481	311	360	384	-	-	-	-	-	-	-	-	-	-	-	-	-	-
AT1G04413	-		138	174	189	167	149	143	185	159	209	141	175	175	-	-	-	-	-	-	-	-	-	-	-	-	-	-
AT1G05730	-		186	179	201	188.667	206	184	212	200.667	280	218	176	224.667	-	-	-	-	-	-	-	-	-	-	-	-	-	-
AT1G04417	-		3	0	1	1.33333	0	2	0	0.666667	4	0	0	1.33333	-	-	-	-	-	-	-	-	-	-	-	-	-	-
AT1G05740	-		0	0	0	0	0	0	0	0	0	0	0	0	-	-	-	-	-	-	-	-	-	-	-	-	-	-
AT1G05750	-		89	57	42	62.6667	81	96	111	96	86	66	79	77	-	-	-	-	-	-	-	-	-	-	-	-	-	-
AT1G05760	-		46	28	20	31.3333	63	40	40	47.6667	47	24	48	39.6667	-	-	-	-	-	-	-	-	-	-	-	-	-	-
AT1G05770	-		16	11	14	13.6667	19	33	16	22.6667	24	11	15	16.6667	-	-	-	-	-	-	-	-	-	-	-	-	-	-
AT1G05780	-		51	84	73	69.3333	59	55	63	59	92	51	61	68	-	-	-	-	-	-	-	-	-	-	-	-	-	-
AT1G04423	-		10	3	7	6.66667	1	3	7	3.66667	4	6	5	5	-	-	-	-	-	-	-	-	-	-	-	-	-	-
AT1G05783	-		15	13	15	14.3333	19	13	12	14.6667	11	17	11	13	-	-	-	-	-	-	-	-	-	-	-	-	-	-
AT1G04427	-		12	4	12	9.33333	10	5	5	6.66667	6	2	8	5.33333	-	-	-	-	-	-	-	-	-	-	-	-	-	-
AT1G05785	-		157	163	165	161.667	146	137	153	145.333	213	136	178	175.667	-	-	-	-	-	-	-	-	-	-	-	-	-	-
AT1G05790	-		339	266	305	303.333	306	346	328	326.667	345	242	262	283	-	-	-	-	-	-	-	-	-	-	-	-	-	-
AT1G05800	-		0	0	0	0	0	0	0	0	0	0	0	0	-	-	-	-	-	-	-	-	-	-	-	-	-	-
AT1G05805	-		233	286	289	269.333	241	375	287	301	307	296	249	284	-	-	-	-	-	-	-	-	-	-	-	-	-	-
AT1G05810	-		175	270	284	243	224	252	275	250.333	295	230	223	249.333	-	-	-	-	-	-	-	-	-	-	-	-	-	-
AT1G05820	-		34	23	22	26.3333	31	52	31	38	52	36	34	40.6667	-	-	-	-	-	-	-	-	-	-	-	-	-	-
AT1G05830	-		621	612	595	609.333	748	701	734	727.667	732	605	516	617.667	-	-	-	-	-	-	-	-	-	-	-	-	-	-
AT1G05835	-		27	59	61	49	42	46	33	40.3333	53	47	60	53.3333	-	-	-	-	-	-	-	-	-	-	-	-	-	-
AT1G04433	-		6	18	27	17	14	13	15	14	20	12	22	18	-	-	-	-	-	-	-	-	-	-	-	-	-	-
AT1G05840	-		459	444	446	449.667	483	574	518	525	468	399	517	461.333	-	-	-	-	-	-	-	-	-	-	-	-	-	-
AT1G04437	-		68	88	85	80.3333	111	119	91	107	111	62	71	81.3333	-	-	-	-	-	-	-	-	-	-	-	-	-	-
AT1G05850	-		4905	4244	4433	4527.33	3667	3917	3957	3847	5764	4543	4731	5012.67	-	-	-	-	-	-	-	-	-	-	-	-	-	-
AT1G05860	-		100	103	94	99	92	104	84	93.3333	183	99	95	125.667	-	-	-	-	-	-	-	-	-	-	-	-	-	-
AT1G05870	-		350	406	448	401.333	403	329	343	358.333	520	302	358	393.333	-	-	-	-	-	-	-	-	-	-	-	-	-	-
AT1G05880	-		73	31	27	43.6667	47	156	132	111.667	68	27	35	43.3333	-	-	-	-	-	-	-	-	-	-	-	-	-	-
AT1G05890	-		1153	1055	1191	1133	1292	1662	1441	1465	1442	1195	1051	1229.33	-	-	-	-	-	-	-	-	-	-	-	-	-	-
AT1G05894	-		16	16	14	15.3333	13	11	11	11.6667	10	3	7	6.66667	-	-	-	-	-	-	-	-	-	-	-	-	-	-
AT1G05900	-		176	221	215	204	185	193	177	185	175	154	168	165.667	-	-	-	-	-	-	-	-	-	-	-	-	-	-
AT1G05910	-		424	307	320	350.333	425	411	412	416	527	342	319	396	-	-	-	-	-	-	-	-	-	-	-	-	-	-
AT1G05920	-		0	0	0	0	0	0	0	0	0	0	0	0	-	-	-	-	-	-	-	-	-	-	-	-	-	-
AT1G05930	-		0	1	0	0.333333	0	0	0	0	0	0	0	0	-	-	-	-	-	-	-	-	-	-	-	-	-	-
AT1G05940	-		457	372	411	413.333	416	425	415	418.667	487	396	383	422	-	-	-	-	-	-	-	-	-	-	-	-	-	-
AT1G05950	-		46	46	47	46.3333	58	48	63	56.3333	61	40	54	51.6667	-	-	-	-	-	-	-	-	-	-	-	-	-	-
AT1G05960	-		968	675	743	795.333	1002	1064	1036	1034	1116	886	887	963	-	-	-	-	-	-	-	-	-	-	-	-	-	-
AT1G05970	-		55	65	54	58	53	62	87	67.3333	89	41	75	68.3333	-	-	-	-	-	-	-	-	-	-	-	-	-	-
AT1G05980	-		0	0	0	0	0	0	0	0	0	0	0	0	-	-	-	-	-	-	-	-	-	-	-	-	-	-
AT1G05990	-		29	75	66	56.6667	20	32	32	28	52	15	30	32.3333	-	-	-	-	-	-	-	-	-	-	-	-	-	-
AT1G06002	-		967	503	710	726.667	697	495	754	648.667	761	567	571	633	-	-	-	-	-	-	-	-	-	-	-	-	-	-
AT1G06000	-		963	497	697	719	729	508	728	655	777	593	579	649.667	-	-	-	-	-	-	-	-	-	-	-	-	-	-
AT1G06010	-		120	145	146	137	107	148	163	139.333	202	127	159	162.667	-	-	-	-	-	-	-	-	-	-	-	-	-	-
AT1G06020	-		3	3	4	3.33333	3	5	4	4	12	4	5	7	-	-	-	-	-	-	-	-	-	-	-	-	-	-
AT1G06030	-		5	5	1	3.66667	1	0	8	3	3	3	4	3.33333	-	-	-	-	-	-	-	-	-	-	-	-	-	-
AT1G06040	-		2851	2057	3018	2642	2711	1930	2485	2375.33	3164	1856	2539	2519.67	-	-	-	-	-	-	-	-	-	-	-	-	-	-
AT1G06045	-		972	473	646	697	848	564	754	722	803	489	569	620.333	-	-	-	-	-	-	-	-	-	-	-	-	-	-
AT1G06050	-		136	147	144	142.333	121	120	131	124	129	66	111	102	-	-	-	-	-	-	-	-	-	-	-	-	-	-
AT1G06060	-		270	265	304	279.667	330	265	270	288.333	313	231	257	267	-	-	-	-	-	-	-	-	-	-	-	-	-	-
AT1G06070	-		249	236	271	252	252	257	257	255.333	313	193	217	241	-	-	-	-	-	-	-	-	-	-	-	-	-	-
AT1G04443	-		0	0	0	0	0	0	0	0	0	0	0	0	-	-	-	-	-	-	-	-	-	-	-	-	-	-
AT1G06080	-		101	117	87	101.667	72	59	98	76.3333	99	34	56	63	-	-	-	-	-	-	-	-	-	-	-	-	-	-
AT1G06090	-		436	60	48	181.333	107	149	133	129.667	212	96	77	128.333	-	-	-	-	-	-	-	-	-	-	-	-	-	-
AT1G06100	-		1	1	3	1.66667	0	0	0	0	3	0	0	1	-	-	-	-	-	-	-	-	-	-	-	-	-	-
AT1G06110	-		610	589	649	616	675	746	702	707.667	678	571	583	610.667	-	-	-	-	-	-	-	-	-	-	-	-	-	-
AT1G06120	-		257	310	339	302	216	319	378	304.333	208	248	233	229.667	-	-	-	-	-	-	-	-	-	-	-	-	-	-
AT1G06130	-		266	270	261	265.667	316	283	297	298.667	295	240	243	259.333	-	-	-	-	-	-	-	-	-	-	-	-	-	-
AT1G06135	-		0	0	0	0	0	1	0	0.333333	0	0	0	0	-	-	-	-	-	-	-	-	-	-	-	-	-	-
AT1G06137	-		0	0	0	0	0	2	5	2.33333	0	0	0	0	-	-	-	-	-	-	-	-	-	-	-	-	-	-
AT1G06140	-		25	17	18	20	18	25	16	19.6667	19	12	14	15	-	-	-	-	-	-	-	-	-	-	-	-	-	-
AT1G06143	-		27	17	15	19.6667	25	31	16	24	38	17	27	27.3333	-	-	-	-	-	-	-	-	-	-	-	-	-	-
AT1G06150	-		340	249	254	281	391	407	375	391	374	311	316	333.667	-	-	-	-	-	-	-	-	-	-	-	-	-	-
AT1G06148	-		5	4	7	5.33333	5	7	2	4.66667	11	4	2	5.66667	-	-	-	-	-	-	-	-	-	-	-	-	-	-
AT1G06160	-		34	40	40	38	38	60	61	53	38	50	46	44.6667	-	-	-	-	-	-	-	-	-	-	-	-	-	-
AT1G06170	-		13	8	5	8.66667	12	0	10	7.33333	7	6	5	6	-	-	-	-	-	-	-	-	-	-	-	-	-	-
AT1G04447	-		0	0	0	0	0	0	0	0	0	0	0	0	-	-	-	-	-	-	-	-	-	-	-	-	-	-
AT1G06180	-		99	97	140	112	127	138	143	136	211	124	152	162.333	-	-	-	-	-	-	-	-	-	-	-	-	-	-
AT1G06190	-		166	116	154	145.333	159	153	154	155.333	231	178	130	179.667	-	-	-	-	-	-	-	-	-	-	-	-	-	-
AT1G06200	-		596	682	720	666	639	691	659	663	820	571	708	699.667	-	-	-	-	-	-	-	-	-	-	-	-	-	-
AT1G06210	-		447	424	383	418	359	423	383	388.333	541	404	447	464	-	-	-	-	-	-	-	-	-	-	-	-	-	-
AT1G06220	-		709	502	492	567.667	685	638	622	648.333	893	601	541	678.333	-	-	-	-	-	-	-	-	-	-	-	-	-	-
AT1G06225	-		3	2	7	4	2	5	5	4	1	2	4	2.33333	-	-	-	-	-	-	-	-	-	-	-	-	-	-
AT1G06230	-		821	735	790	782	898	1028	930	952	1028	766	696	830	-	-	-	-	-	-	-	-	-	-	-	-	-	-
AT1G06240	-		70	65	54	63	49	73	57	59.6667	98	82	51	77	-	-	-	-	-	-	-	-	-	-	-	-	-	-
AT1G06250	-		14	5	15	11.3333	21	15	23	19.6667	12	12	15	13	-	-	-	-	-	-	-	-	-	-	-	-	-	-
AT1G06265	-		22	41	40	34.3333	27	33	25	28.3333	47	31	33	37	-	-	-	-	-	-	-	-	-	-	-	-	-	-
AT1G06260	-		13	11	16	13.3333	21	11	24	18.6667	20	13	19	17.3333	-	-	-	-	-	-	-	-	-	-	-	-	-	-
AT1G06270	-		41	44	35	40	53	52	28	44.3333	75	42	41	52.6667	-	-	-	-	-	-	-	-	-	-	-	-	-	-
AT1G06280	-		0	0	0	0	0	0	0	0	0	0	0	0	-	-	-	-	-	-	-	-	-	-	-	-	-	-
AT1G06290	-		1290	1110	1063	1154.33	1191	1310	1191	1230.67	1361	1115	1050	1175.33	-	-	-	-	-	-	-	-	-	-	-	-	-	-
AT1G06310	-		43	33	30	35.3333	44	41	35	40	70	22	21	37.6667	-	-	-	-	-	-	-	-	-	-	-	-	-	-
AT1G06320	-		5	8	4	5.66667	4	9	8	7	9	8	1	6	-	-	-	-	-	-	-	-	-	-	-	-	-	-
AT1G06330	-		10	15	7	10.6667	5	10	3	6	24	6	8	12.6667	-	-	-	-	-	-	-	-	-	-	-	-	-	-
AT1G06340	-		0	0	0	0	0	0	0	0	0	0	0	0	-	-	-	-	-	-	-	-	-	-	-	-	-	-
AT1G06350	-		43	47	37	42.3333	28	28	28	28	32	22	13	22.3333	-	-	-	-	-	-	-	-	-	-	-	-	-	-
AT1G06360	-		0	0	0	0	1	0	0	0.333333	0	0	0	0	-	-	-	-	-	-	-	-	-	-	-	-	-	-
AT1G06380	-		88	78	63	76.3333	94	68	62	74.6667	114	57	75	82	-	-	-	-	-	-	-	-	-	-	-	-	-	-
AT1G06390	-		636	546	625	602.333	649	655	674	659.333	818	554	642	671.333	-	-	-	-	-	-	-	-	-	-	-	-	-	-
AT1G06400	-		980	1060	1076	1038.67	1020	1121	1110	1083.67	1191	982	1109	1094	-	-	-	-	-	-	-	-	-	-	-	-	-	-
AT1G04453	-		0	0	0	0	0	0	0	0	0	0	0	0	-	-	-	-	-	-	-	-	-	-	-	-	-	-
AT1G06410	-		1467	1202	1370	1346.33	1564	1672	1574	1603.33	1790	1293	1219	1434	-	-	-	-	-	-	-	-	-	-	-	-	-	-
AT1G06420	-		32	39	38	36.3333	38	51	48	45.6667	30	32	34	32	-	-	-	-	-	-	-	-	-	-	-	-	-	-
AT1G06430	-		700	418	575	564.333	507	335	502	448	735	322	483	513.333	-	-	-	-	-	-	-	-	-	-	-	-	-	-
AT1G06440	-		21	13	21	18.3333	16	17	17	16.6667	40	22	18	26.6667	-	-	-	-	-	-	-	-	-	-	-	-	-	-
AT1G06450	-		33	30	32	31.6667	37	25	40	34	38	42	31	37	-	-	-	-	-	-	-	-	-	-	-	-	-	-
AT1G04463	-		47	34	33	38	58	36	47	47	49	33	29	37	-	-	-	-	-	-	-	-	-	-	-	-	-	-
AT1G06460	-		22	17	10	16.3333	22	30	12	21.3333	14	18	19	17	-	-	-	-	-	-	-	-	-	-	-	-	-	-
AT1G04467	-		1	5	3	3	3	5	2	3.33333	2	5	6	4.33333	-	-	-	-	-	-	-	-	-	-	-	-	-	-
AT1G06470	-		305	339	359	334.333	311	370	348	343	439	375	373	395.667	-	-	-	-	-	-	-	-	-	-	-	-	-	-
AT1G06475	-		47	75	89	70.3333	54	58	57	56.3333	104	50	70	74.6667	-	-	-	-	-	-	-	-	-	-	-	-	-	-
AT1G06480	-		0	0	0	0	0	0	0	0	0	0	0	0	-	-	-	-	-	-	-	-	-	-	-	-	-	-
AT1G06490	-		173	61	75	103	204	173	195	190.667	167	138	169	158	-	-	-	-	-	-	-	-	-	-	-	-	-	-
AT1G06500	-		115	155	150	140	147	185	149	160.333	169	118	131	139.333	-	-	-	-	-	-	-	-	-	-	-	-	-	-
AT1G04473	-		42	35	45	40.6667	50	61	47	52.6667	66	68	41	58.3333	-	-	-	-	-	-	-	-	-	-	-	-	-	-
AT1G06515	-		199	285	246	243.333	206	270	225	233.667	310	178	220	236	-	-	-	-	-	-	-	-	-	-	-	-	-	-
AT1G04477	-		135	174	154	154.333	144	167	170	160.333	197	164	165	175.333	-	-	-	-	-	-	-	-	-	-	-	-	-	-
AT1G06510	-		86	64	82	77.3333	89	105	86	93.3333	69	79	64	70.6667	-	-	-	-	-	-	-	-	-	-	-	-	-	-
AT1G06520	-		33	28	28	29.6667	37	42	21	33.3333	60	28	52	46.6667	-	-	-	-	-	-	-	-	-	-	-	-	-	-
AT1G06530	-		460	427	500	462.333	496	480	510	495.333	674	446	418	512.667	-	-	-	-	-	-	-	-	-	-	-	-	-	-
AT1G06540	-		475	444	526	481.667	484	518	594	532	701	439	533	557.667	-	-	-	-	-	-	-	-	-	-	-	-	-	-
AT1G06550	-		1218	1338	1414	1323.33	1332	1213	1171	1238.67	1822	1390	1447	1553	-	-	-	-	-	-	-	-	-	-	-	-	-	-
AT1G06560	-		199	179	229	202.333	210	244	232	228.667	292	209	217	239.333	-	-	-	-	-	-	-	-	-	-	-	-	-	-
AT1G04483	-		34	38	34	35.3333	42	32	36	36.6667	35	28	47	36.6667	-	-	-	-	-	-	-	-	-	-	-	-	-	-
AT1G06570	-		647	578	643	622.667	682	769	674	708.333	849	664	592	701.667	-	-	-	-	-	-	-	-	-	-	-	-	-	-
AT1G06580	-		39	41	29	36.3333	32	38	61	43.6667	50	34	27	37	-	-	-	-	-	-	-	-	-	-	-	-	-	-
AT1G06590	-		191	160	145	165.333	193	225	203	207	265	176	192	211	-	-	-	-	-	-	-	-	-	-	-	-	-	-
AT1G06610	-		0	0	0	0	0	0	0	0	0	0	0	0	-	-	-	-	-	-	-	-	-	-	-	-	-	-
AT1G06620	-		621	593	561	591.667	552	616	558	575.333	747	441	510	566	-	-	-	-	-	-	-	-	-	-	-	-	-	-
AT1G06630	-		322	363	325	336.667	354	350	337	347	341	289	304	311.333	-	-	-	-	-	-	-	-	-	-	-	-	-	-
AT1G06640	-		3523	3248	3215	3328.67	2752	2462	2536	2583.33	3142	2731	2843	2905.33	-	-	-	-	-	-	-	-	-	-	-	-	-	-
AT1G06645	-		11	7	10	9.33333	15	5	9	9.66667	11	12	13	12	-	-	-	-	-	-	-	-	-	-	-	-	-	-
AT1G04487	-		149	95	87	110.333	125	142	125	130.667	140	95	83	106	-	-	-	-	-	-	-	-	-	-	-	-	-	-
AT1G06650	-		375	374	292	347	317	350	320	329	382	299	320	333.667	-	-	-	-	-	-	-	-	-	-	-	-	-	-
AT1G06660	-		71	48	78	65.6667	44	58	61	54.3333	82	53	47	60.6667	-	-	-	-	-	-	-	-	-	-	-	-	-	-
AT1G06670	-		691	526	502	573	663	650	612	641.667	861	568	512	647	-	-	-	-	-	-	-	-	-	-	-	-	-	-
AT1G06680	-		436	340	398	391.333	462	418	420	433.333	473	536	538	515.667	-	-	-	-	-	-	-	-	-	-	-	-	-	-
AT1G06690	-		101	55	106	87.3333	94	87	96	92.3333	73	79	69	73.6667	-	-	-	-	-	-	-	-	-	-	-	-	-	-
AT1G06700	-		1120	1085	1207	1137.33	1062	1376	1188	1208.67	1222	1092	1129	1147.67	-	-	-	-	-	-	-	-	-	-	-	-	-	-
AT1G06710	-		92	65	80	79	83	88	70	80.3333	133	68	65	88.6667	-	-	-	-	-	-	-	-	-	-	-	-	-	-
AT1G04493	-		8	10	7	8.33333	10	9	14	11	15	14	9	12.6667	-	-	-	-	-	-	-	-	-	-	-	-	-	-
AT1G04497	-		16	7	14	12.3333	9	8	7	8	19	9	9	12.3333	-	-	-	-	-	-	-	-	-	-	-	-	-	-
AT1G06720	-		484	347	343	391.333	476	492	462	476.667	630	383	385	466	-	-	-	-	-	-	-	-	-	-	-	-	-	-
AT1G06730	-		127	98	104	109.667	130	109	118	119	140	105	125	123.333	-	-	-	-	-	-	-	-	-	-	-	-	-	-
AT1G06740	-		27	22	28	25.6667	37	29	33	33	47	32	42	40.3333	-	-	-	-	-	-	-	-	-	-	-	-	-	-
AT1G06750	-		0	5	0	1.66667	1	1	5	2.33333	1	4	2	2.33333	-	-	-	-	-	-	-	-	-	-	-	-	-	-
AT1G06760	-		2947	3289	3181	3139	2784	3116	3035	2978.33	3200	2436	2621	2752.33	-	-	-	-	-	-	-	-	-	-	-	-	-	-
AT1G04503	-		1855	2117	2116	2029.33	1756	1906	1898	1853.33	1969	1558	1797	1774.67	-	-	-	-	-	-	-	-	-	-	-	-	-	-
AT1G06770	-		99	92	98	96.3333	111	112	104	109	111	84	106	100.333	-	-	-	-	-	-	-	-	-	-	-	-	-	-
AT1G06780	-		579	467	493	513	524	528	509	520.333	682	409	465	518.667	-	-	-	-	-	-	-	-	-	-	-	-	-	-
AT1G06790	-		106	128	137	123.667	124	112	140	125.333	191	121	126	146	-	-	-	-	-	-	-	-	-	-	-	-	-	-
AT1G04507	-		28	47	44	39.6667	31	30	25	28.6667	56	25	45	42	-	-	-	-	-	-	-	-	-	-	-	-	-	-
AT1G06800	-		354	312	345	337	328	349	345	340.667	448	249	243	313.333	-	-	-	-	-	-	-	-	-	-	-	-	-	-
AT1G04513	-		168	135	109	137.333	158	150	159	155.667	172	91	115	126	-	-	-	-	-	-	-	-	-	-	-	-	-	-
AT1G06810	-		0	0	0	0	0	0	0	0	2	1	0	1	-	-	-	-	-	-	-	-	-	-	-	-	-	-
AT1G06820	-		250	252	295	265.667	296	276	267	279.667	401	259	245	301.667	-	-	-	-	-	-	-	-	-	-	-	-	-	-
AT1G06830	-		20	2	14	12	8	9	15	10.6667	26	15	10	17	-	-	-	-	-	-	-	-	-	-	-	-	-	-
AT1G06840	-		870	762	739	790.333	913	1016	938	955.667	993	719	688	800	-	-	-	-	-	-	-	-	-	-	-	-	-	-
AT1G06850	-		219	236	291	248.667	200	231	229	220	251	180	208	213	-	-	-	-	-	-	-	-	-	-	-	-	-	-
AT1G04517	-		2	1	2	1.66667	6	4	4	4.66667	7	1	5	4.33333	-	-	-	-	-	-	-	-	-	-	-	-	-	-
AT1G06860	-		2	0	1	1	0	0	0	0	0	1	2	1	-	-	-	-	-	-	-	-	-	-	-	-	-	-
AT1G04523	-		1	0	0	0.333333	0	0	1	0.333333	0	0	0	0	-	-	-	-	-	-	-	-	-	-	-	-	-	-
AT1G06870	-		463	415	489	455.667	470	507	532	503	629	444	393	488.667	-	-	-	-	-	-	-	-	-	-	-	-	-	-
AT1G04527	-		0	0	0	0	0	0	0	0	0	0	0	0	-	-	-	-	-	-	-	-	-	-	-	-	-	-
AT1G06880	-		0	0	0	0	0	0	0	0	0	0	0	0	-	-	-	-	-	-	-	-	-	-	-	-	-	-
AT1G06890	-		687	601	639	642.333	747	737	664	716	934	644	756	778	-	-	-	-	-	-	-	-	-	-	-	-	-	-
AT1G06900	-		709	530	550	596.333	735	714	688	712.333	927	691	637	751.667	-	-	-	-	-	-	-	-	-	-	-	-	-	-
AT1G06910	-		67	55	56	59.3333	49	89	73	70.3333	74	71	64	69.6667	-	-	-	-	-	-	-	-	-	-	-	-	-	-
AT1G06920	-		0	0	0	0	0	0	0	0	0	0	0	0	-	-	-	-	-	-	-	-	-	-	-	-	-	-
AT1G04533	-		27	90	60	59	13	33	26	24	49	32	24	35	-	-	-	-	-	-	-	-	-	-	-	-	-	-
AT1G06925	-		0	0	0	0	0	0	0	0	0	0	0	0	-	-	-	-	-	-	-	-	-	-	-	-	-	-
AT1G06930	-		23	22	21	22	28	31	17	25.3333	39	24	16	26.3333	-	-	-	-	-	-	-	-	-	-	-	-	-	-
AT1G06950	-		769	611	639	673	770	783	775	776	1063	644	641	782.667	-	-	-	-	-	-	-	-	-	-	-	-	-	-
AT1G06960	-		126	119	123	122.667	128	135	123	128.667	156	138	131	141.667	-	-	-	-	-	-	-	-	-	-	-	-	-	-
AT1G06970	-		2	0	5	2.33333	0	1	0	0.333333	0	0	0	0	-	-	-	-	-	-	-	-	-	-	-	-	-	-
AT1G06980	-		10	30	17	19	13	22	16	17	35	21	22	26	-	-	-	-	-	-	-	-	-	-	-	-	-	-
AT1G06990	-		0	3	4	2.33333	1	2	3	2	4	3	0	2.33333	-	-	-	-	-	-	-	-	-	-	-	-	-	-
AT1G07000	-		523	408	490	473.667	457	606	534	532.333	447	293	348	362.667	-	-	-	-	-	-	-	-	-	-	-	-	-	-
AT1G07010	-		61	36	30	42.3333	51	35	40	42	51	46	43	46.6667	-	-	-	-	-	-	-	-	-	-	-	-	-	-
AT1G04537	-		142	203	218	187.667	147	177	183	169	192	154	185	177	-	-	-	-	-	-	-	-	-	-	-	-	-	-
AT1G07020	-		199	315	269	261	214	259	260	244.333	309	240	255	268	-	-	-	-	-	-	-	-	-	-	-	-	-	-
AT1G04547	-		0	0	2	0.666667	1	0	0	0.333333	0	0	1	0.333333	-	-	-	-	-	-	-	-	-	-	-	-	-	-
AT1G07025	-		0	0	1	0.333333	0	0	0	0	0	0	0	0	-	-	-	-	-	-	-	-	-	-	-	-	-	-
AT1G07030	-		373	313	363	349.667	429	393	378	400	608	362	355	441.667	-	-	-	-	-	-	-	-	-	-	-	-	-	-
AT1G07040	-		403	513	470	462	453	533	436	474	495	468	401	454.667	-	-	-	-	-	-	-	-	-	-	-	-	-	-
AT1G07050	-		0	0	0	0	0	0	0	0	0	0	0	0	-	-	-	-	-	-	-	-	-	-	-	-	-	-
AT1G07051	-		0	0	0	0	0	0	0	0	0	0	0	0	-	-	-	-	-	-	-	-	-	-	-	-	-	-
AT1G07060	-		5	3	0	2.66667	1	2	2	1.66667	3	0	0	1	-	-	-	-	-	-	-	-	-	-	-	-	-	-
AT1G04557	-		1	0	1	0.666667	1	5	0	2	0	0	5	1.66667	-	-	-	-	-	-	-	-	-	-	-	-	-	-
AT1G07070	-		239	253	253	248.333	230	241	218	229.667	415	210	221	282	-	-	-	-	-	-	-	-	-	-	-	-	-	-
AT1G07080	-		894	848	883	875	824	759	776	786.333	1048	678	825	850.333	-	-	-	-	-	-	-	-	-	-	-	-	-	-
AT1G07090	-		288	311	298	299	270	251	234	251.667	329	227	263	273	-	-	-	-	-	-	-	-	-	-	-	-	-	-
AT1G07100	-		0	0	0	0	0	0	0	0	0	0	0	0	-	-	-	-	-	-	-	-	-	-	-	-	-	-
AT1G07110	-		579	594	510	561	602	700	630	644	725	504	502	577	-	-	-	-	-	-	-	-	-	-	-	-	-	-
AT1G07119	-		35	34	22	30.3333	37	35	47	39.6667	37	29	27	31	-	-	-	-	-	-	-	-	-	-	-	-	-	-
AT1G07120	-		32	27	26	28.3333	30	45	25	33.3333	35	29	45	36.3333	-	-	-	-	-	-	-	-	-	-	-	-	-	-
AT1G04563	-		0	0	4	1.33333	0	2	1	1	0	0	0	0	-	-	-	-	-	-	-	-	-	-	-	-	-	-
AT1G07128	-		287	267	304	286	235	215	295	248.333	355	214	260	276.333	-	-	-	-	-	-	-	-	-	-	-	-	-	-
AT1G07130	-		169	186	199	184.667	142	174	143	153	200	155	180	178.333	-	-	-	-	-	-	-	-	-	-	-	-	-	-
AT1G07135	-		40	42	28	36.6667	25	83	82	63.3333	72	25	43	46.6667	-	-	-	-	-	-	-	-	-	-	-	-	-	-
AT1G07140	-		2500	2346	2614	2486.67	2459	2493	2542	2498	3194	2216	2345	2585	-	-	-	-	-	-	-	-	-	-	-	-	-	-
AT1G07150	-		72	79	119	90	108	122	117	115.667	126	77	101	101.333	-	-	-	-	-	-	-	-	-	-	-	-	-	-
AT1G07160	-		15	10	9	11.3333	6	9	20	11.6667	21	1	3	8.33333	-	-	-	-	-	-	-	-	-	-	-	-	-	-
AT1G07170	-		198	217	231	215.333	213	254	228	231.667	290	176	174	213.333	-	-	-	-	-	-	-	-	-	-	-	-	-	-
AT1G07175	-		30	14	23	22.3333	16	26	33	25	23	34	35	30.6667	-	-	-	-	-	-	-	-	-	-	-	-	-	-
AT1G07180	-		9	3	6	6	11	2	7	6.66667	20	10	7	12.3333	-	-	-	-	-	-	-	-	-	-	-	-	-	-
AT1G07190	-		0	0	0	0	0	0	0	0	0	0	0	0	-	-	-	-	-	-	-	-	-	-	-	-	-	-
AT1G07200	-		657	397	453	502.333	548	479	553	526.667	693	551	531	591.667	-	-	-	-	-	-	-	-	-	-	-	-	-	-
AT1G07210	-		391	393	452	412	427	426	363	405.333	644	403	416	487.667	-	-	-	-	-	-	-	-	-	-	-	-	-	-
AT1G07220	-		155	139	125	139.667	188	160	161	169.667	230	159	148	179	-	-	-	-	-	-	-	-	-	-	-	-	-	-
AT1G04567	-		22	4	16	14	21	30	17	22.6667	33	26	19	26	-	-	-	-	-	-	-	-	-	-	-	-	-	-
AT1G07230	-		399	350	363	370.667	385	418	380	394.333	414	305	355	358	-	-	-	-	-	-	-	-	-	-	-	-	-	-
AT1G07240	-		638	562	618	606	617	596	672	628.333	584	467	537	529.333	-	-	-	-	-	-	-	-	-	-	-	-	-	-
AT1G07250	-		359	404	417	393.333	417	361	426	401.333	425	384	350	386.333	-	-	-	-	-	-	-	-	-	-	-	-	-	-
AT1G07260	-		239	252	228	239.667	245	290	302	279	246	251	232	243	-	-	-	-	-	-	-	-	-	-	-	-	-	-
AT1G07270	-		21	13	27	20.3333	14	8	13	11.6667	36	11	13	20	-	-	-	-	-	-	-	-	-	-	-	-	-	-
AT1G07280	-		26	19	16	20.3333	22	39	25	28.6667	29	22	19	23.3333	-	-	-	-	-	-	-	-	-	-	-	-	-	-
AT1G04573	-		0	0	0	0	0	0	0	0	0	0	0	0	-	-	-	-	-	-	-	-	-	-	-	-	-	-
AT1G07290	-		86	54	45	61.6667	55	79	76	70	83	63	43	63	-	-	-	-	-	-	-	-	-	-	-	-	-	-
AT1G07300	-		58	49	52	53	55	74	57	62	59	38	53	50	-	-	-	-	-	-	-	-	-	-	-	-	-	-
AT1G07310	-		482	452	402	445.333	425	440	441	435.333	435	333	365	377.667	-	-	-	-	-	-	-	-	-	-	-	-	-	-
AT1G07320	-		185	163	166	171.333	200	208	227	211.667	190	219	200	203	-	-	-	-	-	-	-	-	-	-	-	-	-	-
AT1G07330	-		0	3	0	1	3	0	2	1.66667	0	0	1	0.333333	-	-	-	-	-	-	-	-	-	-	-	-	-	-
AT1G07340	-		0	0	0	0	0	0	0	0	0	0	0	0	-	-	-	-	-	-	-	-	-	-	-	-	-	-
AT1G07350	-		588	566	648	600.667	653	577	574	601.333	1370	542	854	922	-	-	-	-	-	-	-	-	-	-	-	-	-	-
AT1G07360	-		422	350	337	369.667	385	377	356	372.667	486	296	322	368	-	-	-	-	-	-	-	-	-	-	-	-	-	-
AT1G07370	-		153	148	167	156	137	143	171	150.333	247	132	129	169.333	-	-	-	-	-	-	-	-	-	-	-	-	-	-
AT1G07380	-		375	282	295	317.333	383	340	349	357.333	437	296	345	359.333	-	-	-	-	-	-	-	-	-	-	-	-	-	-
AT1G07390	-		18	11	10	13	12	16	5	11	21	14	9	14.6667	-	-	-	-	-	-	-	-	-	-	-	-	-	-
AT1G07400	-		5	9	16	10	20	7	8	11.6667	41	5	25	23.6667	-	-	-	-	-	-	-	-	-	-	-	-	-	-
AT1G07410	-		90	68	93	83.6667	84	85	89	86	112	77	72	87	-	-	-	-	-	-	-	-	-	-	-	-	-	-
AT1G07420	-		306	290	355	317	272	264	321	285.667	427	282	315	341.333	-	-	-	-	-	-	-	-	-	-	-	-	-	-
AT1G07430	-		6	3	3	4	5	1	1	2.33333	5	2	0	2.33333	-	-	-	-	-	-	-	-	-	-	-	-	-	-
AT1G07440	-		1	4	2	2.33333	4	0	2	2	1	2	6	3	-	-	-	-	-	-	-	-	-	-	-	-	-	-
AT1G07450	-		0	0	0	0	0	0	0	0	0	0	0	0	-	-	-	-	-	-	-	-	-	-	-	-	-	-
AT1G07460	-		3	7	7	5.66667	3	11	7	7	4	5	2	3.66667	-	-	-	-	-	-	-	-	-	-	-	-	-	-
AT1G07470	-		333	396	395	374.667	396	461	465	440.667	458	356	350	388	-	-	-	-	-	-	-	-	-	-	-	-	-	-
AT1G04577	-		0	3	0	1	6	6	2	4.66667	4	0	5	3	-	-	-	-	-	-	-	-	-	-	-	-	-	-
AT1G07473	-		3	2	4	3	1	2	5	2.66667	4	1	4	3	-	-	-	-	-	-	-	-	-	-	-	-	-	-
AT1G04583	-		0	0	1	0.333333	0	4	1	1.66667	0	2	0	0.666667	-	-	-	-	-	-	-	-	-	-	-	-	-	-
AT1G07476	-		8	20	24	17.3333	9	12	18	13	18	9	14	13.6667	-	-	-	-	-	-	-	-	-	-	-	-	-	-
AT1G07480	-		341	348	323	337.333	361	359	399	373	376	289	346	337	-	-	-	-	-	-	-	-	-	-	-	-	-	-
AT1G04587	-		103	108	93	101.333	115	140	115	123.333	133	125	103	120.333	-	-	-	-	-	-	-	-	-	-	-	-	-	-
AT1G07485	-		2	4	6	4	6	4	14	8	8	7	3	6	-	-	-	-	-	-	-	-	-	-	-	-	-	-
AT1G07490	-		3	6	8	5.66667	2	7	9	6	10	14	5	9.66667	-	-	-	-	-	-	-	-	-	-	-	-	-	-
AT1G07510	-		1024	976	1063	1021	980	1070	958	1002.67	1302	889	870	1020.33	-	-	-	-	-	-	-	-	-	-	-	-	-	-
AT1G07500	-		123	104	147	124.667	94	49	80	74.3333	95	54	83	77.3333	-	-	-	-	-	-	-	-	-	-	-	-	-	-
AT1G07520	-		350	350	316	338.667	326	393	349	356	355	269	268	297.333	-	-	-	-	-	-	-	-	-	-	-	-	-	-
AT1G07530	-		582	483	522	529	559	660	631	616.667	669	457	460	528.667	-	-	-	-	-	-	-	-	-	-	-	-	-	-
AT1G07540	-		0	0	0	0	0	0	0	0	0	0	0	0	-	-	-	-	-	-	-	-	-	-	-	-	-	-
AT1G04593	-		0	0	0	0	0	0	0	0	0	0	0	0	-	-	-	-	-	-	-	-	-	-	-	-	-	-
AT1G07550	-		219	145	149	171	233	176	152	187	105	86	157	116	-	-	-	-	-	-	-	-	-	-	-	-	-	-
AT1G07560	-		577	507	533	539	514	480	557	517	370	259	407	345.333	-	-	-	-	-	-	-	-	-	-	-	-	-	-
AT1G07570	-		183	179	203	188.333	160	152	194	168.667	222	164	184	190	-	-	-	-	-	-	-	-	-	-	-	-	-	-
AT1G04597	-		0	0	0	0	0	0	0	0	0	0	0	0	-	-	-	-	-	-	-	-	-	-	-	-	-	-
AT1G07580	-		1	0	0	0.333333	0	0	0	0	0	0	0	0	-	-	-	-	-	-	-	-	-	-	-	-	-	-
AT1G07590	-		2041	4302	4466	3603	2729	3028	3175	2977.33	3884	2253	3626	3254.33	-	-	-	-	-	-	-	-	-	-	-	-	-	-
AT1G07600	-		0	0	0	0	0	0	0	0	0	0	0	0	-	-	-	-	-	-	-	-	-	-	-	-	-	-
AT1G04603	-		0	0	0	0	0	0	0	0	0	0	0	0	-	-	-	-	-	-	-	-	-	-	-	-	-	-
AT1G07610	-		14022	25077	25024	21374.3	19957	14679	16287	16974.3	18965	11807	19366	16712.7	-	-	-	-	-	-	-	-	-	-	-	-	-	-
AT1G07615	-		86	62	80	76	86	114	94	98	150	85	97	110.667	-	-	-	-	-	-	-	-	-	-	-	-	-	-
AT1G07620	-		197	142	169	169.333	184	180	201	188.333	161	93	123	125.667	-	-	-	-	-	-	-	-	-	-	-	-	-	-
AT1G04607	-		0	0	0	0	0	0	0	0	0	0	0	0	-	-	-	-	-	-	-	-	-	-	-	-	-	-
AT1G07630	-		633	461	527	540.333	571	616	564	583.667	512	421	459	464	-	-	-	-	-	-	-	-	-	-	-	-	-	-
AT1G07640	-		174	67	109	116.667	199	165	165	176.333	229	174	180	194.333	-	-	-	-	-	-	-	-	-	-	-	-	-	-
AT1G07650	-		472	431	431	444.667	436	497	398	443.667	373	476	412	420.333	-	-	-	-	-	-	-	-	-	-	-	-	-	-
AT1G07645	-		0	0	0	0	2	0	0	0.666667	0	2	0	0.666667	-	-	-	-	-	-	-	-	-	-	-	-	-	-
AT1G07660	-		230	316	302	282.667	313	318	309	313.333	356	233	322	303.667	-	-	-	-	-	-	-	-	-	-	-	-	-	-
AT1G07670	-		1460	735	874	1023	1128	1072	1036	1078.67	1999	997	1114	1370	-	-	-	-	-	-	-	-	-	-	-	-	-	-
AT1G07680	-		0	0	2	0.666667	0	0	0	0	0	0	0	0	-	-	-	-	-	-	-	-	-	-	-	-	-	-
AT1G07690	-		15	15	23	17.6667	10	31	41	27.3333	7	9	10	8.66667	-	-	-	-	-	-	-	-	-	-	-	-	-	-
AT1G07700	-		303	263	335	300.333	295	301	308	301.333	314	252	294	286.667	-	-	-	-	-	-	-	-	-	-	-	-	-	-
AT1G07705	-		256	206	262	241.333	270	234	255	253	301	219	191	237	-	-	-	-	-	-	-	-	-	-	-	-	-	-
AT1G07702	-		41	31	10	27.3333	37	40	36	37.6667	37	31	22	30	-	-	-	-	-	-	-	-	-	-	-	-	-	-
AT1G07710	-		47	22	16	28.3333	32	25	36	31	52	33	30	38.3333	-	-	-	-	-	-	-	-	-	-	-	-	-	-
AT1G04623	-		0	0	0	0	0	0	0	0	1	0	0	0.333333	-	-	-	-	-	-	-	-	-	-	-	-	-	-
AT1G07725	-		158	208	187	184.333	179	186	190	185	235	169	190	198	-	-	-	-	-	-	-	-	-	-	-	-	-	-
AT1G07728	-		201	164	200	188.333	224	230	229	227.667	237	149	219	201.667	-	-	-	-	-	-	-	-	-	-	-	-	-	-
AT1G07740	-		18	20	12	16.6667	27	16	18	20.3333	37	20	19	25.3333	-	-	-	-	-	-	-	-	-	-	-	-	-	-
AT1G07730	-		0	0	0	0	0	0	0	0	0	0	0	0	-	-	-	-	-	-	-	-	-	-	-	-	-	-
AT1G07745	-		56	69	75	66.6667	62	89	83	78	84	65	63	70.6667	-	-	-	-	-	-	-	-	-	-	-	-	-	-
AT1G07747	-		0	0	0	0	0	0	0	0	0	0	0	0	-	-	-	-	-	-	-	-	-	-	-	-	-	-
AT1G07750	-		1234	1306	1350	1296.67	1276	1504	1452	1410.67	1574	1345	1281	1400	-	-	-	-	-	-	-	-	-	-	-	-	-	-
AT1G07760	-		0	0	0	0	0	0	0	0	0	0	0	0	-	-	-	-	-	-	-	-	-	-	-	-	-	-
AT1G07770	-		3846	3502	3955	3767.67	3993	3987	3716	3898.67	5203	3184	3693	4026.67	-	-	-	-	-	-	-	-	-	-	-	-	-	-
AT1G07780	-		123	104	114	113.667	119	153	172	148	173	130	116	139.667	-	-	-	-	-	-	-	-	-	-	-	-	-	-
AT1G07790	-		388	396	483	422.333	422	430	431	427.667	559	283	343	395	-	-	-	-	-	-	-	-	-	-	-	-	-	-
AT1G07795	-		17	30	32	26.3333	16	29	23	22.6667	18	16	18	17.3333	-	-	-	-	-	-	-	-	-	-	-	-	-	-
AT1G07810	-		1032	660	693	795	897	916	848	887	1008	725	724	819	-	-	-	-	-	-	-	-	-	-	-	-	-	-
AT1G07820	-		835	1065	1111	1003.67	1019	1114	1046	1059.67	1258	819	902	993	-	-	-	-	-	-	-	-	-	-	-	-	-	-
AT1G07830	-		244	249	231	241.333	244	274	263	260.333	359	193	222	258	-	-	-	-	-	-	-	-	-	-	-	-	-	-
AT1G07840	-		176	209	242	209	228	219	163	203.333	274	177	192	214.333	-	-	-	-	-	-	-	-	-	-	-	-	-	-
AT1G07850	-		1	0	2	1	1	0	3	1.33333	3	0	0	1	-	-	-	-	-	-	-	-	-	-	-	-	-	-
AT1G07870	-		401	414	471	428.667	390	400	359	383	447	249	391	362.333	-	-	-	-	-	-	-	-	-	-	-	-	-	-
AT1G07860	-		0	0	0	0	0	0	0	0	0	0	0	0	-	-	-	-	-	-	-	-	-	-	-	-	-	-
AT1G07880	-		106	84	73	87.6667	109	73	98	93.3333	114	63	122	99.6667	-	-	-	-	-	-	-	-	-	-	-	-	-	-
AT1G07885	-		1	3	5	3	1	4	5	3.33333	12	2	5	6.33333	-	-	-	-	-	-	-	-	-	-	-	-	-	-
AT1G07890	-		9787	10482	11615	10628	8179	10185	10477	9613.67	13022	9187	10223	10810.7	-	-	-	-	-	-	-	-	-	-	-	-	-	-
AT1G07900	-		0	0	1	0.333333	1	1	0	0.666667	0	5	0	1.66667	-	-	-	-	-	-	-	-	-	-	-	-	-	-
AT1G07902	-		29	38	42	36.3333	34	55	52	47	46	30	47	41	-	-	-	-	-	-	-	-	-	-	-	-	-	-
AT1G07901	-		19	22	30	23.6667	19	27	29	25	30	20	21	23.6667	-	-	-	-	-	-	-	-	-	-	-	-	-	-
AT1G07910	-		244	174	166	194.667	270	267	228	255	310	209	199	239.333	-	-	-	-	-	-	-	-	-	-	-	-	-	-
AT1G07920	-		3249	3057	3536	3280.67	2702	2910	2835	2815.67	4469	2603	2945	3339	-	-	-	-	-	-	-	-	-	-	-	-	-	-
AT1G07930	-		3603	2673	3139	3138.33	3062	2935	2908	2968.33	4639	2591	2719	3316.33	-	-	-	-	-	-	-	-	-	-	-	-	-	-
AT1G07940	-		2745	2805	3231	2927	2548	2590	2588	2575.33	4026	2238	2645	2969.67	-	-	-	-	-	-	-	-	-	-	-	-	-	-
AT1G07950	-		207	208	246	220.333	214	233	206	217.667	300	182	203	228.333	-	-	-	-	-	-	-	-	-	-	-	-	-	-
AT1G07960	-		552	546	604	567.333	499	563	577	546.333	781	500	554	611.667	-	-	-	-	-	-	-	-	-	-	-	-	-	-
AT1G07970	-		127	142	139	136	149	167	167	161	223	158	162	181	-	-	-	-	-	-	-	-	-	-	-	-	-	-
AT1G07980	-		196	189	275	220	238	248	263	249.667	360	190	252	267.333	-	-	-	-	-	-	-	-	-	-	-	-	-	-
AT1G07985	-		41	73	104	72.6667	82	50	83	71.6667	101	75	78	84.6667	-	-	-	-	-	-	-	-	-	-	-	-	-	-
AT1G07990	-		938	837	892	889	917	913	942	924	1119	774	805	899.333	-	-	-	-	-	-	-	-	-	-	-	-	-	-
AT1G08000	-		46	59	45	50	54	47	63	54.6667	83	40	51	58	-	-	-	-	-	-	-	-	-	-	-	-	-	-
AT1G08005	-		3	2	0	1.66667	0	0	1	0.333333	1	0	0	0.333333	-	-	-	-	-	-	-	-	-	-	-	-	-	-
AT1G08010	-		104	127	155	128.667	116	115	111	114	213	117	145	158.333	-	-	-	-	-	-	-	-	-	-	-	-	-	-
AT1G08030	-		246	244	207	232.333	279	323	249	283.667	308	249	265	274	-	-	-	-	-	-	-	-	-	-	-	-	-	-
AT1G08035	-		2	1	5	2.66667	0	2	0	0.666667	3	0	1	1.33333	-	-	-	-	-	-	-	-	-	-	-	-	-	-
AT1G08040	-		248	265	272	261.667	255	291	315	287	342	262	362	322	-	-	-	-	-	-	-	-	-	-	-	-	-	-
AT1G08050	-		361	234	235	276.667	322	391	414	375.667	278	198	218	231.333	-	-	-	-	-	-	-	-	-	-	-	-	-	-
AT1G08060	-		235	134	122	163.667	218	192	223	211	246	168	176	196.667	-	-	-	-	-	-	-	-	-	-	-	-	-	-
AT1G08065	-		0	0	1	0.333333	0	0	0	0	0	0	0	0	-	-	-	-	-	-	-	-	-	-	-	-	-	-
AT1G08070	-		12	11	9	10.6667	16	4	9	9.66667	21	15	4	13.3333	-	-	-	-	-	-	-	-	-	-	-	-	-	-
AT1G08080	-		3	6	3	4	6	6	4	5.33333	3	4	9	5.33333	-	-	-	-	-	-	-	-	-	-	-	-	-	-
AT1G08090	-		19	18	37	24.6667	16	40	53	36.3333	15	10	15	13.3333	-	-	-	-	-	-	-	-	-	-	-	-	-	-
AT1G08100	-		0	0	0	0	0	0	0	0	0	0	0	0	-	-	-	-	-	-	-	-	-	-	-	-	-	-
AT1G08110	-		585	712	729	675.333	733	814	680	742.333	849	732	715	765.333	-	-	-	-	-	-	-	-	-	-	-	-	-	-
AT1G08115	-		0	0	0	0	0	0	0	0	0	0	0	0	-	-	-	-	-	-	-	-	-	-	-	-	-	-
AT1G08120	-		3	5	9	5.66667	6	8	4	6	11	3	3	5.66667	-	-	-	-	-	-	-	-	-	-	-	-	-	-
AT1G04643	-		1	0	0	0.333333	0	0	0	0	0	0	3	1	-	-	-	-	-	-	-	-	-	-	-	-	-	-
AT1G08125	-		172	205	223	200	199	240	189	209.333	254	210	200	221.333	-	-	-	-	-	-	-	-	-	-	-	-	-	-
AT1G08130	-		382	238	267	295.667	347	287	320	318	436	302	264	334	-	-	-	-	-	-	-	-	-	-	-	-	-	-
AT1G08135	-		0	0	0	0	0	0	0	0	0	0	0	0	-	-	-	-	-	-	-	-	-	-	-	-	-	-
AT1G08140	-		0	0	2	0.666667	1	1	0	0.666667	0	0	0	0	-	-	-	-	-	-	-	-	-	-	-	-	-	-
AT1G08150	-		0	0	0	0	1	0	0	0.333333	0	0	0	0	-	-	-	-	-	-	-	-	-	-	-	-	-	-
AT1G08160	-		176	101	132	136.333	250	224	275	249.667	268	212	233	237.667	-	-	-	-	-	-	-	-	-	-	-	-	-	-
AT1G08165	-		9	7	11	9	23	5	4	10.6667	11	2	11	8	-	-	-	-	-	-	-	-	-	-	-	-	-	-
AT1G08170	-		0	0	0	0	2	0	0	0.666667	0	0	0	0	-	-	-	-	-	-	-	-	-	-	-	-	-	-
AT1G08180	-		64	66	94	74.6667	94	76	61	77	82	56	91	76.3333	-	-	-	-	-	-	-	-	-	-	-	-	-	-
AT1G08190	-		2217	2011	2181	2136.33	2097	1964	2156	2072.33	2605	1802	1967	2124.67	-	-	-	-	-	-	-	-	-	-	-	-	-	-
AT1G08200	-		2325	2452	2533	2436.67	2165	2344	2170	2226.33	2945	2392	2450	2595.67	-	-	-	-	-	-	-	-	-	-	-	-	-	-
AT1G08210	-		181	111	119	137	163	172	150	161.667	207	181	166	184.667	-	-	-	-	-	-	-	-	-	-	-	-	-	-
AT1G08220	-		98	84	100	94	107	95	84	95.3333	163	88	89	113.333	-	-	-	-	-	-	-	-	-	-	-	-	-	-
AT1G08230	-		87	77	68	77.3333	103	120	98	107	132	98	116	115.333	-	-	-	-	-	-	-	-	-	-	-	-	-	-
AT1G08240	-		0	0	0	0	0	0	0	0	0	0	0	0	-	-	-	-	-	-	-	-	-	-	-	-	-	-
AT1G08250	-		213	237	272	240.667	162	149	161	157.333	188	146	159	164.333	-	-	-	-	-	-	-	-	-	-	-	-	-	-
AT1G08260	-		553	479	500	510.667	500	501	514	505	600	471	437	502.667	-	-	-	-	-	-	-	-	-	-	-	-	-	-
AT1G08270	-		83	71	102	85.3333	86	96	99	93.6667	127	84	86	99	-	-	-	-	-	-	-	-	-	-	-	-	-	-
AT1G08280	-		141	139	133	137.667	141	77	121	113	167	90	126	127.667	-	-	-	-	-	-	-	-	-	-	-	-	-	-
AT1G08290	-		57	71	59	62.3333	74	27	43	48	71	40	46	52.3333	-	-	-	-	-	-	-	-	-	-	-	-	-	-
AT1G08300	-		19	19	20	19.3333	27	36	32	31.6667	38	16	22	25.3333	-	-	-	-	-	-	-	-	-	-	-	-	-	-
AT1G08315	-		217	266	228	237	186	216	237	213	245	160	216	207	-	-	-	-	-	-	-	-	-	-	-	-	-	-
AT1G04647	-		149	163	176	162.667	119	143	163	141.667	184	144	146	158	-	-	-	-	-	-	-	-	-	-	-	-	-	-
AT1G08320	-		1012	1278	1125	1138.33	835	1124	1116	1025	1104	921	1013	1012.67	-	-	-	-	-	-	-	-	-	-	-	-	-	-
AT1G04653	-		0	0	0	0	0	0	0	0	0	0	0	0	-	-	-	-	-	-	-	-	-	-	-	-	-	-
AT1G08340	-		355	568	521	481.333	279	460	456	398.333	521	357	353	410.333	-	-	-	-	-	-	-	-	-	-	-	-	-	-
AT1G08350	-		216	237	255	236	225	268	252	248.333	337	240	254	277	-	-	-	-	-	-	-	-	-	-	-	-	-	-
AT1G08360	-		2447	2382	2764	2531	2613	2674	2535	2607.33	3951	2263	2375	2863	-	-	-	-	-	-	-	-	-	-	-	-	-	-
AT1G08370	-		405	378	415	399.333	377	363	354	364.667	552	328	351	410.333	-	-	-	-	-	-	-	-	-	-	-	-	-	-
AT1G08380	-		110	145	105	120	123	110	90	107.667	103	163	169	145	-	-	-	-	-	-	-	-	-	-	-	-	-	-
AT1G08390	-		23	36	36	31.6667	29	42	31	34	57	27	34	39.3333	-	-	-	-	-	-	-	-	-	-	-	-	-	-
AT1G08400	-		145	97	133	125	135	142	112	129.667	133	92	114	113	-	-	-	-	-	-	-	-	-	-	-	-	-	-
AT1G08410	-		201	163	176	180	203	170	131	168	242	140	155	179	-	-	-	-	-	-	-	-	-	-	-	-	-	-
AT1G08420	-		997	828	876	900.333	930	937	1007	958	1213	903	915	1010.33	-	-	-	-	-	-	-	-	-	-	-	-	-	-
AT1G08430	-		423	519	499	480.333	631	363	292	428.667	279	301	441	340.333	-	-	-	-	-	-	-	-	-	-	-	-	-	-
AT1G08440	-		2	2	4	2.66667	1	1	0	0.666667	1	0	1	0.666667	-	-	-	-	-	-	-	-	-	-	-	-	-	-
AT1G08450	-		499	346	439	428	438	514	486	479.333	555	458	445	486	-	-	-	-	-	-	-	-	-	-	-	-	-	-
AT1G08460	-		323	376	359	352.667	325	419	365	369.667	360	346	332	346	-	-	-	-	-	-	-	-	-	-	-	-	-	-
AT1G08465	-		0	0	0	0	0	0	1	0.333333	0	0	0	0	-	-	-	-	-	-	-	-	-	-	-	-	-	-
AT1G08470	-		175	147	182	168	195	198	182	191.667	226	217	243	228.667	-	-	-	-	-	-	-	-	-	-	-	-	-	-
AT1G08480	-		1358	1680	1670	1569.33	1281	1414	1405	1366.67	2056	1250	1669	1658.33	-	-	-	-	-	-	-	-	-	-	-	-	-	-
AT1G08490	-		261	244	256	253.667	262	287	268	272.333	292	220	205	239	-	-	-	-	-	-	-	-	-	-	-	-	-	-
AT1G08500	-		178	196	193	189	153	215	199	189	211	243	213	222.333	-	-	-	-	-	-	-	-	-	-	-	-	-	-
AT1G08510	-		1288	1304	1182	1258	1182	1278	1241	1233.67	1549	1197	1244	1330	-	-	-	-	-	-	-	-	-	-	-	-	-	-
AT1G08520	-		291	298	240	276.333	355	397	380	377.333	407	351	275	344.333	-	-	-	-	-	-	-	-	-	-	-	-	-	-
AT1G08530	-		86	111	117	104.667	71	102	87	86.6667	125	101	109	111.667	-	-	-	-	-	-	-	-	-	-	-	-	-	-
AT1G08540	-		100	100	102	100.667	124	145	118	129	149	137	135	140.333	-	-	-	-	-	-	-	-	-	-	-	-	-	-
AT1G08550	-		178	163	182	174.333	192	220	217	209.667	255	173	159	195.667	-	-	-	-	-	-	-	-	-	-	-	-	-	-
AT1G08560	-		306	335	441	360.667	424	456	492	457.333	525	343	425	431	-	-	-	-	-	-	-	-	-	-	-	-	-	-
AT1G08570	-		750	723	894	789	949	922	964	945	1094	724	931	916.333	-	-	-	-	-	-	-	-	-	-	-	-	-	-
AT1G08580	-		463	467	482	470.667	439	423	410	424	633	371	418	474	-	-	-	-	-	-	-	-	-	-	-	-	-	-
AT1G08590	-		479	311	311	367	419	520	452	463.667	514	533	487	511.333	-	-	-	-	-	-	-	-	-	-	-	-	-	-
AT1G08592	-		447	323	293	354.333	430	468	471	456.333	520	541	490	517	-	-	-	-	-	-	-	-	-	-	-	-	-	-
AT1G08600	-		579	506	495	526.667	692	589	630	637	835	525	523	627.667	-	-	-	-	-	-	-	-	-	-	-	-	-	-
AT1G08610	-		38	40	40	39.3333	54	49	42	48.3333	55	28	36	39.6667	-	-	-	-	-	-	-	-	-	-	-	-	-	-
AT1G04657	-		10	3	6	6.33333	12	1	9	7.33333	8	1	7	5.33333	-	-	-	-	-	-	-	-	-	-	-	-	-	-
AT1G08620	-		572	437	446	485	607	562	522	563.667	627	417	474	506	-	-	-	-	-	-	-	-	-	-	-	-	-	-
AT1G08630	-		12	12	9	11	3	18	7	9.33333	3	12	15	10	-	-	-	-	-	-	-	-	-	-	-	-	-	-
AT1G08640	-		235	214	236	228.333	256	213	222	230.333	321	198	232	250.333	-	-	-	-	-	-	-	-	-	-	-	-	-	-
AT1G08645	-		385	204	243	277.333	445	358	423	408.667	470	299	336	368.333	-	-	-	-	-	-	-	-	-	-	-	-	-	-
AT1G08650	-		786	605	779	723.333	1096	955	1065	1038.67	1263	802	968	1011	-	-	-	-	-	-	-	-	-	-	-	-	-	-
AT1G08660	-		364	370	381	371.667	363	525	451	446.333	563	406	442	470.333	-	-	-	-	-	-	-	-	-	-	-	-	-	-
AT1G08670	-		133	203	209	181.667	121	204	188	171	137	172	175	161.333	-	-	-	-	-	-	-	-	-	-	-	-	-	-
AT1G08680	-		462	402	411	425	501	464	422	462.333	547	349	324	406.667	-	-	-	-	-	-	-	-	-	-	-	-	-	-
AT1G08695	-		0	0	0	0	0	0	0	0	0	0	0	0	-	-	-	-	-	-	-	-	-	-	-	-	-	-
AT1G08700	-		344	223	272	279.667	301	336	337	324.667	367	231	269	289	-	-	-	-	-	-	-	-	-	-	-	-	-	-
AT1G08710	-		140	136	152	142.667	135	175	152	154	158	113	148	139.667	-	-	-	-	-	-	-	-	-	-	-	-	-	-
AT1G08720	-		438	455	355	416	432	440	405	425.667	519	332	373	408	-	-	-	-	-	-	-	-	-	-	-	-	-	-
AT1G08730	-		21	22	40	27.6667	28	33	20	27	16	36	29	27	-	-	-	-	-	-	-	-	-	-	-	-	-	-
AT1G08750	-		139	109	117	121.667	143	123	135	133.667	157	121	119	132.333	-	-	-	-	-	-	-	-	-	-	-	-	-	-
AT1G08760	-		313	323	322	319.333	396	409	373	392.667	404	350	358	370.667	-	-	-	-	-	-	-	-	-	-	-	-	-	-
AT1G08770	-		306	249	278	277.667	244	286	323	284.333	326	238	278	280.667	-	-	-	-	-	-	-	-	-	-	-	-	-	-
AT1G08780	-		169	203	229	200.333	223	222	225	223.333	322	175	234	243.667	-	-	-	-	-	-	-	-	-	-	-	-	-	-
AT1G08790	-		0	0	0	0	1	0	0	0.333333	0	0	0	0	-	-	-	-	-	-	-	-	-	-	-	-	-	-
AT1G08800	-		755	553	542	616.667	649	684	659	664	755	606	551	637.333	-	-	-	-	-	-	-	-	-	-	-	-	-	-
AT1G08810	-		4	11	3	6	4	4	5	4.33333	2	1	2	1.66667	-	-	-	-	-	-	-	-	-	-	-	-	-	-
AT1G08820	-		597	821	672	696.667	720	764	718	734	941	619	627	729	-	-	-	-	-	-	-	-	-	-	-	-	-	-
AT1G04667	-		1	0	0	0.333333	0	0	1	0.333333	0	0	0	0	-	-	-	-	-	-	-	-	-	-	-	-	-	-
AT1G08830	-		2839	2122	2454	2471.67	2022	2729	2556	2435.67	3281	2504	2235	2673.33	-	-	-	-	-	-	-	-	-	-	-	-	-	-
AT1G08840	-		682	600	733	671.667	597	687	659	647.667	853	689	612	718	-	-	-	-	-	-	-	-	-	-	-	-	-	-
AT1G08845	-		51	48	41	46.6667	42	35	59	45.3333	60	33	32	41.6667	-	-	-	-	-	-	-	-	-	-	-	-	-	-
AT1G08860	-		5	1	1	2.33333	9	10	8	9	5	5	2	4	-	-	-	-	-	-	-	-	-	-	-	-	-	-
AT1G08870	-		0	0	0	0	0	0	0	0	0	0	0	0	-	-	-	-	-	-	-	-	-	-	-	-	-	-
AT1G08880	-		690	652	724	688.667	672	706	673	683.667	835	571	657	687.667	-	-	-	-	-	-	-	-	-	-	-	-	-	-
AT1G08890	-		279	372	314	321.667	258	299	267	274.667	270	254	223	249	-	-	-	-	-	-	-	-	-	-	-	-	-	-
AT1G08900	-		56	83	67	68.6667	85	99	92	92	98	60	67	75	-	-	-	-	-	-	-	-	-	-	-	-	-	-
AT1G08910	-		204	178	153	178.333	164	232	204	200	202	153	145	166.667	-	-	-	-	-	-	-	-	-	-	-	-	-	-
AT1G04673	-		0	0	0	0	0	0	0	0	0	0	0	0	-	-	-	-	-	-	-	-	-	-	-	-	-	-
AT1G04677	-		1	0	0	0.333333	0	1	0	0.333333	0	0	1	0.333333	-	-	-	-	-	-	-	-	-	-	-	-	-	-
AT1G04683	-		0	0	0	0	0	0	0	0	1	1	0	0.666667	-	-	-	-	-	-	-	-	-	-	-	-	-	-
AT1G08920	-		664	685	664	671	507	478	506	497	818	423	625	622	-	-	-	-	-	-	-	-	-	-	-	-	-	-
AT1G08930	-		3067	1919	2080	2355.33	2408	3062	2960	2810	2448	1953	1972	2124.33	-	-	-	-	-	-	-	-	-	-	-	-	-	-
AT1G08940	-		470	565	517	517.333	393	440	451	428	584	356	388	442.667	-	-	-	-	-	-	-	-	-	-	-	-	-	-
AT1G08950	-		0	0	0	0	0	0	0	0	0	0	0	0	-	-	-	-	-	-	-	-	-	-	-	-	-	-
AT1G08960	-		96	68	73	79	95	68	77	80	127	91	97	105	-	-	-	-	-	-	-	-	-	-	-	-	-	-
AT1G08970	-		490	459	481	476.667	518	511	533	520.667	549	458	493	500	-	-	-	-	-	-	-	-	-	-	-	-	-	-
AT1G08980	-		151	162	185	166	204	121	142	155.667	210	167	202	193	-	-	-	-	-	-	-	-	-	-	-	-	-	-
AT1G08985	-		0	0	1	0.333333	0	0	2	0.666667	0	0	0	0	-	-	-	-	-	-	-	-	-	-	-	-	-	-
AT1G08990	-		763	894	863	840	638	670	765	691	773	551	685	669.667	-	-	-	-	-	-	-	-	-	-	-	-	-	-
AT1G09000	-		213	278	337	276	250	253	257	253.333	302	168	224	231.333	-	-	-	-	-	-	-	-	-	-	-	-	-	-
AT1G09010	-		659	629	625	637.667	726	822	762	770	856	682	684	740.667	-	-	-	-	-	-	-	-	-	-	-	-	-	-
AT1G09020	-		672	621	612	635	614	642	683	646.333	872	548	646	688.667	-	-	-	-	-	-	-	-	-	-	-	-	-	-
AT1G09030	-		0	0	0	0	0	0	1	0.333333	0	0	0	0	-	-	-	-	-	-	-	-	-	-	-	-	-	-
AT1G09040	-		48	43	23	38	42	46	54	47.3333	55	30	42	42.3333	-	-	-	-	-	-	-	-	-	-	-	-	-	-
AT1G09050	-		44	51	43	46	55	48	58	53.6667	73	38	34	48.3333	-	-	-	-	-	-	-	-	-	-	-	-	-	-
AT1G09060	-		304	286	268	286	359	397	350	368.667	418	320	321	353	-	-	-	-	-	-	-	-	-	-	-	-	-	-
AT1G09070	-		926	954	837	905.667	945	1061	980	995.333	1115	695	799	869.667	-	-	-	-	-	-	-	-	-	-	-	-	-	-
AT1G09080	-		108	74	70	84	72	64	64	66.6667	285	64	106	151.667	-	-	-	-	-	-	-	-	-	-	-	-	-	-
AT1G09090	-		313	303	334	316.667	376	581	592	516.333	456	390	439	428.333	-	-	-	-	-	-	-	-	-	-	-	-	-	-
AT1G09100	-		560	523	600	561	526	561	614	567	749	512	571	610.667	-	-	-	-	-	-	-	-	-	-	-	-	-	-
AT1G09110	-		0	0	0	0	1	0	0	0.333333	0	1	0	0.333333	-	-	-	-	-	-	-	-	-	-	-	-	-	-
AT1G09130	-		457	449	570	492	489	453	490	477.333	644	425	438	502.333	-	-	-	-	-	-	-	-	-	-	-	-	-	-
AT1G09140	-		1285	1324	1466	1358.33	1271	1289	1266	1275.33	1534	1134	1254	1307.33	-	-	-	-	-	-	-	-	-	-	-	-	-	-
AT1G09150	-		333	397	480	403.333	382	411	431	408	593	309	387	429.667	-	-	-	-	-	-	-	-	-	-	-	-	-	-
AT1G09155	-		63	101	140	101.333	61	88	84	77.6667	106	80	66	84	-	-	-	-	-	-	-	-	-	-	-	-	-	-
AT1G09157	-		1	0	0	0.333333	0	0	0	0	0	0	1	0.333333	-	-	-	-	-	-	-	-	-	-	-	-	-	-
AT1G09160	-		293	234	291	272.667	253	288	269	270	380	243	274	299	-	-	-	-	-	-	-	-	-	-	-	-	-	-
AT1G09170	-		286	395	352	344.333	199	300	305	268	349	195	244	262.667	-	-	-	-	-	-	-	-	-	-	-	-	-	-
AT1G09176	-		15	15	38	22.6667	26	18	22	22	31	6	14	17	-	-	-	-	-	-	-	-	-	-	-	-	-	-
AT1G09180	-		4	8	9	7	4	1	7	4	8	6	4	6	-	-	-	-	-	-	-	-	-	-	-	-	-	-
AT1G09190	-		25	13	17	18.3333	20	18	12	16.6667	34	10	24	22.6667	-	-	-	-	-	-	-	-	-	-	-	-	-	-
AT1G09195	-		186	190	209	195	200	206	226	210.667	162	142	138	147.333	-	-	-	-	-	-	-	-	-	-	-	-	-	-
AT1G09200	-		580	647	854	693.667	635	609	609	617.667	934	578	657	723	-	-	-	-	-	-	-	-	-	-	-	-	-	-
AT1G09210	-		3653	2655	3025	3111	3054	3290	3237	3193.67	7835	3327	3920	5027.33	-	-	-	-	-	-	-	-	-	-	-	-	-	-
AT1G09220	-		15	4	13	10.6667	15	11	15	13.6667	21	15	6	14	-	-	-	-	-	-	-	-	-	-	-	-	-	-
AT1G09230	-		152	156	208	172	188	204	177	189.667	209	131	134	158	-	-	-	-	-	-	-	-	-	-	-	-	-	-
AT1G09240	-		0	0	0	0	0	0	0	0	0	0	0	0	-	-	-	-	-	-	-	-	-	-	-	-	-	-
AT1G09245	-		0	0	0	0	0	0	0	0	0	0	0	0	-	-	-	-	-	-	-	-	-	-	-	-	-	-
AT1G04687	-		0	0	0	0	0	0	0	0	0	0	0	0	-	-	-	-	-	-	-	-	-	-	-	-	-	-
AT1G04693	-		0	0	0	0	0	0	0	0	0	0	0	0	-	-	-	-	-	-	-	-	-	-	-	-	-	-
AT1G09250	-		349	387	412	382.667	356	399	377	377.333	370	280	333	327.667	-	-	-	-	-	-	-	-	-	-	-	-	-	-
AT1G09260	-		0	0	0	0	0	0	0	0	0	0	0	0	-	-	-	-	-	-	-	-	-	-	-	-	-	-
AT1G09270	-		1325	1199	1319	1281	1280	1354	1381	1338.33	1656	1176	1235	1355.67	-	-	-	-	-	-	-	-	-	-	-	-	-	-
AT1G09280	-		309	331	378	339.333	331	418	406	385	426	354	326	368.667	-	-	-	-	-	-	-	-	-	-	-	-	-	-
AT1G09290	-		105	100	103	102.667	108	141	95	114.667	122	95	103	106.667	-	-	-	-	-	-	-	-	-	-	-	-	-	-
AT1G09300	-		226	196	238	220	221	198	209	209.333	294	199	220	237.667	-	-	-	-	-	-	-	-	-	-	-	-	-	-
AT1G09320	-		96	93	96	95	101	131	138	123.333	127	88	94	103	-	-	-	-	-	-	-	-	-	-	-	-	-	-
AT1G09330	-		464	472	550	495.333	484	530	520	511.333	820	497	615	644	-	-	-	-	-	-	-	-	-	-	-	-	-	-
AT1G09340	-		64	57	60	60.3333	64	59	59	60.6667	70	79	54	67.6667	-	-	-	-	-	-	-	-	-	-	-	-	-	-
AT1G09350	-		99	101	109	103	102	63	67	77.3333	88	55	70	71	-	-	-	-	-	-	-	-	-	-	-	-	-	-
AT1G09360	-		0	0	0	0	0	0	0	0	0	0	0	0	-	-	-	-	-	-	-	-	-	-	-	-	-	-
AT1G09370	-		0	4	3	2.33333	2	2	2	2	0	3	0	1	-	-	-	-	-	-	-	-	-	-	-	-	-	-
AT1G09380	-		34	31	24	29.6667	19	16	28	21	20	11	10	13.6667	-	-	-	-	-	-	-	-	-	-	-	-	-	-
AT1G09390	-		91	65	68	74.6667	79	101	98	92.6667	141	106	99	115.333	-	-	-	-	-	-	-	-	-	-	-	-	-	-
AT1G04697	-		22	11	12	15	14	13	30	19	23	16	17	18.6667	-	-	-	-	-	-	-	-	-	-	-	-	-	-
AT1G09400	-		27	23	25	25	6	16	20	14	20	15	7	14	-	-	-	-	-	-	-	-	-	-	-	-	-	-
AT1G09410	-		14	17	15	15.3333	23	10	11	14.6667	26	15	20	20.3333	-	-	-	-	-	-	-	-	-	-	-	-	-	-
AT1G09415	-		32	56	40	42.6667	43	65	43	50.3333	72	54	46	57.3333	-	-	-	-	-	-	-	-	-	-	-	-	-	-
AT1G09420	-		129	124	125	126	144	169	141	151.333	182	123	117	140.667	-	-	-	-	-	-	-	-	-	-	-	-	-	-
AT1G09421	-		100	83	85	89.3333	90	107	110	102.333	101	81	80	87.3333	-	-	-	-	-	-	-	-	-	-	-	-	-	-
AT1G09430	-		1667	1652	1814	1711	1529	1744	1796	1689.67	1786	1475	1622	1627.67	-	-	-	-	-	-	-	-	-	-	-	-	-	-
AT1G09440	-		113	45	84	80.6667	77	94	124	98.3333	116	106	86	102.667	-	-	-	-	-	-	-	-	-	-	-	-	-	-
AT1G09450	-		42	33	55	43.3333	53	58	45	52	69	72	45	62	-	-	-	-	-	-	-	-	-	-	-	-	-	-
AT1G09470	-		84	116	92	97.3333	98	95	79	90.6667	121	97	98	105.333	-	-	-	-	-	-	-	-	-	-	-	-	-	-
AT1G09480	-		50	57	43	50	63	72	44	59.6667	49	52	33	44.6667	-	-	-	-	-	-	-	-	-	-	-	-	-	-
AT1G09483	-		0	0	0	0	0	0	0	0	0	0	0	0	-	-	-	-	-	-	-	-	-	-	-	-	-	-
AT1G09490	-		120	121	119	120	114	111	139	121.333	141	92	99	110.667	-	-	-	-	-	-	-	-	-	-	-	-	-	-
AT1G09500	-		1	0	0	0.333333	0	0	0	0	0	1	1	0.666667	-	-	-	-	-	-	-	-	-	-	-	-	-	-
AT1G09510	-		1	0	0	0.333333	0	0	0	0	0	0	1	0.333333	-	-	-	-	-	-	-	-	-	-	-	-	-	-
AT1G09520	-		99	95	127	107	140	116	134	130	146	99	101	115.333	-	-	-	-	-	-	-	-	-	-	-	-	-	-
AT1G09530	-		24	30	44	32.6667	51	22	28	33.6667	45	14	33	30.6667	-	-	-	-	-	-	-	-	-	-	-	-	-	-
AT1G04703	-		1	0	1	0.666667	0	0	0	0	4	0	0	1.33333	-	-	-	-	-	-	-	-	-	-	-	-	-	-
AT1G09540	-		99	107	152	119.333	105	164	169	146	93	144	117	118	-	-	-	-	-	-	-	-	-	-	-	-	-	-
AT1G09550	-		0	0	0	0	0	0	0	0	0	0	0	0	-	-	-	-	-	-	-	-	-	-	-	-	-	-
AT1G09560	-		7382	7407	8641	7810	6269	7426	9427	7707.33	10901	5915	7958	8258	-	-	-	-	-	-	-	-	-	-	-	-	-	-
AT1G09570	-		1631	1279	1227	1379	1618	1592	1557	1589	1847	1374	1295	1505.33	-	-	-	-	-	-	-	-	-	-	-	-	-	-
AT1G09575	-		38	62	44	48	42	49	61	50.6667	59	58	46	54.3333	-	-	-	-	-	-	-	-	-	-	-	-	-	-
AT1G09580	-		126	119	112	119	104	91	117	104	193	105	114	137.333	-	-	-	-	-	-	-	-	-	-	-	-	-	-
AT1G09590	-		2075	2253	2814	2380.67	2554	2511	2368	2477.67	4315	2011	2302	2876	-	-	-	-	-	-	-	-	-	-	-	-	-	-
AT1G09600	-		23	25	23	23.6667	30	30	26	28.6667	31	26	19	25.3333	-	-	-	-	-	-	-	-	-	-	-	-	-	-
AT1G04707	-		7	11	9	9	16	18	25	19.6667	21	10	12	14.3333	-	-	-	-	-	-	-	-	-	-	-	-	-	-
AT1G09620	-		1213	724	792	909.667	1061	1089	1062	1070.67	1436	1054	917	1135.67	-	-	-	-	-	-	-	-	-	-	-	-	-	-
AT1G09625	-		0	0	0	0	0	0	0	0	0	0	0	0	-	-	-	-	-	-	-	-	-	-	-	-	-	-
AT1G09630	-		257	319	361	312.333	330	397	340	355.667	479	305	331	371.667	-	-	-	-	-	-	-	-	-	-	-	-	-	-
AT1G09640	-		2471	2175	2459	2368.33	2590	2469	2462	2507	3604	2293	2450	2782.33	-	-	-	-	-	-	-	-	-	-	-	-	-	-
AT1G09645	-		308	347	331	328.667	291	331	344	322	374	207	288	289.667	-	-	-	-	-	-	-	-	-	-	-	-	-	-
AT1G09650	-		2	1	6	3	6	0	3	3	5	3	0	2.66667	-	-	-	-	-	-	-	-	-	-	-	-	-	-
AT1G04713	-		0	0	0	0	0	1	2	1	0	0	0	0	-	-	-	-	-	-	-	-	-	-	-	-	-	-
AT1G09660	-		313	355	347	338.333	349	400	342	363.667	553	353	326	410.667	-	-	-	-	-	-	-	-	-	-	-	-	-	-
AT1G04717	-		0	0	0	0	0	0	0	0	0	0	0	0	-	-	-	-	-	-	-	-	-	-	-	-	-	-
AT1G09665	-		0	0	0	0	0	0	0	0	0	0	0	0	-	-	-	-	-	-	-	-	-	-	-	-	-	-
AT1G09680	-		19	11	11	13.6667	15	21	15	17	15	19	10	14.6667	-	-	-	-	-	-	-	-	-	-	-	-	-	-
AT1G09690	-		3378	3559	4207	3714.67	3855	3951	3761	3855.67	5705	3160	3517	4127.33	-	-	-	-	-	-	-	-	-	-	-	-	-	-
AT1G09700	-		63	51	63	59	67	72	53	64	98	77	75	83.3333	-	-	-	-	-	-	-	-	-	-	-	-	-	-
AT1G09710	-		64	60	73	65.6667	79	91	89	86.3333	73	70	81	74.6667	-	-	-	-	-	-	-	-	-	-	-	-	-	-
AT1G09720	-		0	0	0	0	0	0	1	0.333333	0	0	0	0	-	-	-	-	-	-	-	-	-	-	-	-	-	-
AT1G09730	-		515	459	448	474	533	534	549	538.667	634	457	474	521.667	-	-	-	-	-	-	-	-	-	-	-	-	-	-
AT1G09740	-		3991	4614	4841	4482	3957	3581	3782	3773.33	4075	2733	3597	3468.33	-	-	-	-	-	-	-	-	-	-	-	-	-	-
AT1G09750	-		90	112	80	94	61	112	83	85.3333	134	180	153	155.667	-	-	-	-	-	-	-	-	-	-	-	-	-	-
AT1G09760	-		455	483	535	491	412	541	521	491.333	649	477	504	543.333	-	-	-	-	-	-	-	-	-	-	-	-	-	-
AT1G09770	-		1938	2103	2347	2129.33	2106	2293	2149	2182.67	2898	2014	2258	2390	-	-	-	-	-	-	-	-	-	-	-	-	-	-
AT1G09780	-		3935	3363	3766	3688	3555	3525	3540	3540	5732	3067	3923	4240.67	-	-	-	-	-	-	-	-	-	-	-	-	-	-
AT1G09790	-		2	1	3	2	0	4	5	3	11	5	4	6.66667	-	-	-	-	-	-	-	-	-	-	-	-	-	-
AT1G09794	-		63	112	92	89	77	93	99	89.6667	133	97	108	112.667	-	-	-	-	-	-	-	-	-	-	-	-	-	-
AT1G09795	-		69	69	99	79	109	100	102	103.667	139	85	84	102.667	-	-	-	-	-	-	-	-	-	-	-	-	-	-
AT1G04723	-		21	11	9	13.6667	12	9	5	8.66667	32	7	15	18	-	-	-	-	-	-	-	-	-	-	-	-	-	-
AT1G09800	-		50	40	57	49	42	27	47	38.6667	72	41	41	51.3333	-	-	-	-	-	-	-	-	-	-	-	-	-	-
AT1G04733	-		0	0	0	0	0	0	0	0	0	0	0	0	-	-	-	-	-	-	-	-	-	-	-	-	-	-
AT1G09810	-		90	99	121	103.333	124	99	103	108.667	128	90	86	101.333	-	-	-	-	-	-	-	-	-	-	-	-	-	-
AT1G09812	-		18	18	17	17.6667	19	10	9	12.6667	17	21	13	17	-	-	-	-	-	-	-	-	-	-	-	-	-	-
AT1G09815	-		253	344	322	306.333	332	362	331	341.667	345	255	296	298.667	-	-	-	-	-	-	-	-	-	-	-	-	-	-
AT1G09820	-		58	23	31	37.3333	32	57	53	47.3333	62	30	34	42	-	-	-	-	-	-	-	-	-	-	-	-	-	-
AT1G09830	-		225	218	206	216.333	197	211	188	198.667	286	173	190	216.333	-	-	-	-	-	-	-	-	-	-	-	-	-	-
AT1G09840	-		931	841	892	888	944	882	930	918.667	1144	833	959	978.667	-	-	-	-	-	-	-	-	-	-	-	-	-	-
AT1G09850	-		400	314	361	358.333	319	321	311	317	569	335	403	435.667	-	-	-	-	-	-	-	-	-	-	-	-	-	-
AT1G04737	-		141	76	80	99	111	89	115	105	151	96	85	110.667	-	-	-	-	-	-	-	-	-	-	-	-	-	-
AT1G09860	-		32	47	62	47	36	42	36	38	68	45	34	49	-	-	-	-	-	-	-	-	-	-	-	-	-	-
AT1G04743	-		10	6	9	8.33333	4	5	8	5.66667	4	0	2	2	-	-	-	-	-	-	-	-	-	-	-	-	-	-
AT1G09870	-		406	356	333	365	411	403	366	393.333	541	335	371	415.667	-	-	-	-	-	-	-	-	-	-	-	-	-	-
AT1G09880	-		28	46	50	41.3333	26	20	19	21.6667	33	22	16	23.6667	-	-	-	-	-	-	-	-	-	-	-	-	-	-
AT1G04747	-		0	0	0	0	0	0	0	0	0	0	0	0	-	-	-	-	-	-	-	-	-	-	-	-	-	-
AT1G09890	-		35	8	21	21.3333	39	26	44	36.3333	26	11	16	17.6667	-	-	-	-	-	-	-	-	-	-	-	-	-	-
AT1G09900	-		69	41	50	53.3333	62	45	69	58.6667	81	50	52	61	-	-	-	-	-	-	-	-	-	-	-	-	-	-
AT1G09910	-		226	215	236	225.667	235	287	209	243.667	304	208	179	230.333	-	-	-	-	-	-	-	-	-	-	-	-	-	-
AT1G09920	-		601	953	916	823.333	654	744	755	717.667	843	656	667	722	-	-	-	-	-	-	-	-	-	-	-	-	-	-
AT1G09930	-		1	8	11	6.66667	8	4	5	5.66667	4	0	3	2.33333	-	-	-	-	-	-	-	-	-	-	-	-	-	-
AT1G09932	-		155	274	221	216.667	155	177	166	166	291	106	125	174	-	-	-	-	-	-	-	-	-	-	-	-	-	-
AT1G09935	-		0	1	0	0.333333	0	1	1	0.666667	0	0	0	0	-	-	-	-	-	-	-	-	-	-	-	-	-	-
AT1G09940	-		360	400	431	397	380	457	429	422	504	390	376	423.333	-	-	-	-	-	-	-	-	-	-	-	-	-	-
AT1G09950	-		8	4	6	6	8	6	8	7.33333	5	14	13	10.6667	-	-	-	-	-	-	-	-	-	-	-	-	-	-
AT1G09960	-		173	94	134	133.667	193	169	181	181	264	198	209	223.667	-	-	-	-	-	-	-	-	-	-	-	-	-	-
AT1G04753	-		0	0	3	1	0	0	0	0	0	0	0	0	-	-	-	-	-	-	-	-	-	-	-	-	-	-
AT1G09970	-		4395	2894	2930	3406.33	4118	3730	3883	3910.33	5218	3826	3831	4291.67	-	-	-	-	-	-	-	-	-	-	-	-	-	-
AT1G09980	-		511	405	410	442	437	437	471	448.333	527	329	326	394	-	-	-	-	-	-	-	-	-	-	-	-	-	-
AT1G09995	-		96	156	137	129.667	119	107	106	110.667	132	100	101	111	-	-	-	-	-	-	-	-	-	-	-	-	-	-
AT1G10000	-		5	25	11	13.6667	18	11	15	14.6667	7	13	8	9.33333	-	-	-	-	-	-	-	-	-	-	-	-	-	-
AT1G10010	-		0	0	0	0	0	0	1	0.333333	0	1	0	0.333333	-	-	-	-	-	-	-	-	-	-	-	-	-	-
AT1G10020	-		240	283	295	272.667	217	280	285	260.667	326	176	227	243	-	-	-	-	-	-	-	-	-	-	-	-	-	-
AT1G10030	-		238	314	340	297.333	288	294	272	284.667	476	260	293	343	-	-	-	-	-	-	-	-	-	-	-	-	-	-
AT1G10040	-		117	125	131	124.333	92	114	130	112	136	60	77	91	-	-	-	-	-	-	-	-	-	-	-	-	-	-
AT1G10050	-		565	470	574	536.333	410	496	547	484.333	629	367	387	461	-	-	-	-	-	-	-	-	-	-	-	-	-	-
AT1G10060	-		5	10	10	8.33333	4	12	12	9.33333	8	6	3	5.66667	-	-	-	-	-	-	-	-	-	-	-	-	-	-
AT1G10070	-		232	326	268	275.333	173	456	310	313	222	441	260	307.667	-	-	-	-	-	-	-	-	-	-	-	-	-	-
AT1G10090	-		389	295	339	341	285	354	324	321	416	313	356	361.667	-	-	-	-	-	-	-	-	-	-	-	-	-	-
AT1G10095	-		68	74	66	69.3333	49	89	58	65.3333	69	39	51	53	-	-	-	-	-	-	-	-	-	-	-	-	-	-
AT1G10100	-		0	0	0	0	0	0	0	0	0	0	0	0	-	-	-	-	-	-	-	-	-	-	-	-	-	-
AT1G04763	-		0	0	0	0	0	0	0	0	0	0	0	0	-	-	-	-	-	-	-	-	-	-	-	-	-	-
AT1G10110	-		9	12	13	11.3333	5	11	6	7.33333	14	4	9	9	-	-	-	-	-	-	-	-	-	-	-	-	-	-
AT1G04767	-		7	20	11	12.6667	13	8	15	12	7	7	9	7.66667	-	-	-	-	-	-	-	-	-	-	-	-	-	-
AT1G10120	-		288	358	332	326	269	397	357	341	402	336	267	335	-	-	-	-	-	-	-	-	-	-	-	-	-	-
AT1G04773	-		84	76	66	75.3333	79	83	92	84.6667	74	75	74	74.3333	-	-	-	-	-	-	-	-	-	-	-	-	-	-
AT1G10130	-		704	501	544	583	653	676	623	650.667	835	558	580	657.667	-	-	-	-	-	-	-	-	-	-	-	-	-	-
AT1G10140	-		428	708	571	569	536	779	617	644	519	550	517	528.667	-	-	-	-	-	-	-	-	-	-	-	-	-	-
AT1G10150	-		228	240	170	212.667	237	290	216	247.667	284	207	160	217	-	-	-	-	-	-	-	-	-	-	-	-	-	-
AT1G10155	-		241	263	204	236	240	324	300	288	275	211	199	228.333	-	-	-	-	-	-	-	-	-	-	-	-	-	-
AT1G10170	-		799	536	571	635.333	725	741	668	711.333	954	579	572	701.667	-	-	-	-	-	-	-	-	-	-	-	-	-	-
AT1G10180	-		268	235	212	238.333	251	286	250	262.333	352	248	262	287.333	-	-	-	-	-	-	-	-	-	-	-	-	-	-
AT1G10190	-		0	0	0	0	0	0	0	0	0	0	0	0	-	-	-	-	-	-	-	-	-	-	-	-	-	-
AT1G10200	-		726	1025	909	886.667	714	947	938	866.333	1007	804	912	907.667	-	-	-	-	-	-	-	-	-	-	-	-	-	-
AT1G10210	-		112	138	121	123.667	121	167	153	147	124	126	99	116.333	-	-	-	-	-	-	-	-	-	-	-	-	-	-
AT1G10220	-		56	78	89	74.3333	52	96	57	68.3333	70	36	52	52.6667	-	-	-	-	-	-	-	-	-	-	-	-	-	-
AT1G10225	-		0	0	0	0	0	0	0	0	0	0	0	0	-	-	-	-	-	-	-	-	-	-	-	-	-	-
AT1G10230	-		59	51	71	60.3333	53	72	64	63	77	47	61	61.6667	-	-	-	-	-	-	-	-	-	-	-	-	-	-
AT1G10240	-		96	93	93	94	93	92	86	90.3333	108	72	68	82.6667	-	-	-	-	-	-	-	-	-	-	-	-	-	-
AT1G10250	-		0	0	0	0	0	0	0	0	0	0	0	0	-	-	-	-	-	-	-	-	-	-	-	-	-	-
AT1G04783	-		0	0	0	0	0	0	0	0	0	0	0	0	-	-	-	-	-	-	-	-	-	-	-	-	-	-
AT1G10270	-		135	105	116	118.667	156	128	139	141	219	102	111	144	-	-	-	-	-	-	-	-	-	-	-	-	-	-
AT1G10280	-		78	63	50	63.6667	57	74	58	63	106	54	71	77	-	-	-	-	-	-	-	-	-	-	-	-	-	-
AT1G10290	-		1323	1161	1156	1213.33	1260	1359	1271	1296.67	1678	1095	1133	1302	-	-	-	-	-	-	-	-	-	-	-	-	-	-
AT1G10300	-		59	54	61	58	48	64	68	60	85	46	37	56	-	-	-	-	-	-	-	-	-	-	-	-	-	-
AT1G10310	-		125	145	132	134	122	106	142	123.333	168	122	115	135	-	-	-	-	-	-	-	-	-	-	-	-	-	-
AT1G10320	-		277	328	307	304	325	391	317	344.333	406	264	265	311.667	-	-	-	-	-	-	-	-	-	-	-	-	-	-
AT1G10330	-		21	16	37	24.6667	21	15	21	19	12	15	18	15	-	-	-	-	-	-	-	-	-	-	-	-	-	-
AT1G10340	-		201	160	136	165.667	171	221	180	190.667	131	102	111	114.667	-	-	-	-	-	-	-	-	-	-	-	-	-	-
AT1G10350	-		284	278	293	285	269	286	260	271.667	303	262	300	288.333	-	-	-	-	-	-	-	-	-	-	-	-	-	-
AT1G10360	-		82	100	99	93.6667	50	54	62	55.3333	65	54	64	61	-	-	-	-	-	-	-	-	-	-	-	-	-	-
AT1G10370	-		84	68	114	88.6667	77	79	80	78.6667	81	90	120	97	-	-	-	-	-	-	-	-	-	-	-	-	-	-
AT1G10380	-		197	113	102	137.333	225	218	191	211.333	244	210	227	227	-	-	-	-	-	-	-	-	-	-	-	-	-	-
AT1G10385	-		13	42	30	28.3333	12	27	32	23.6667	23	16	14	17.6667	-	-	-	-	-	-	-	-	-	-	-	-	-	-
AT1G04787	-		0	0	0	0	0	0	0	0	0	0	0	0	-	-	-	-	-	-	-	-	-	-	-	-	-	-
AT1G10390	-		1060	1012	1106	1059.33	1173	1072	1146	1130.33	1353	950	939	1080.67	-	-	-	-	-	-	-	-	-	-	-	-	-	-
AT1G10395	-		59	14	23	32	48	29	33	36.6667	30	22	15	22.3333	-	-	-	-	-	-	-	-	-	-	-	-	-	-
AT1G10400	-		44	48	53	48.3333	55	73	48	58.6667	59	36	39	44.6667	-	-	-	-	-	-	-	-	-	-	-	-	-	-
AT1G10410	-		1043	1063	1087	1064.33	922	1185	1133	1080	1109	904	1021	1011.33	-	-	-	-	-	-	-	-	-	-	-	-	-	-
AT1G04793	-		0	0	0	0	0	0	0	0	0	3	0	1	-	-	-	-	-	-	-	-	-	-	-	-	-	-
AT1G10417	-		25	29	32	28.6667	37	42	47	42	51	41	40	44	-	-	-	-	-	-	-	-	-	-	-	-	-	-
AT1G10430	-		439	406	440	428.333	383	448	396	409	557	370	411	446	-	-	-	-	-	-	-	-	-	-	-	-	-	-
AT1G10440	-		0	0	0	0	0	0	0	0	0	0	0	0	-	-	-	-	-	-	-	-	-	-	-	-	-	-
AT1G10450	-		386	342	337	355	477	516	427	473.333	450	413	348	403.667	-	-	-	-	-	-	-	-	-	-	-	-	-	-
AT1G10455	-		0	0	0	0	0	1	0	0.333333	0	0	2	0.666667	-	-	-	-	-	-	-	-	-	-	-	-	-	-
AT1G10460	-		22	36	31	29.6667	22	33	34	29.6667	54	41	48	47.6667	-	-	-	-	-	-	-	-	-	-	-	-	-	-
AT1G10470	-		1607	1913	1786	1768.67	1174	1412	1344	1310	1977	1349	1472	1599.33	-	-	-	-	-	-	-	-	-	-	-	-	-	-
AT1G10480	-		140	158	163	153.667	87	163	165	138.333	159	97	100	118.667	-	-	-	-	-	-	-	-	-	-	-	-	-	-
AT1G10490	-		478	503	520	500.333	477	582	519	526	711	389	482	527.333	-	-	-	-	-	-	-	-	-	-	-	-	-	-
AT1G10500	-		371	406	485	420.667	357	418	415	396.667	516	361	403	426.667	-	-	-	-	-	-	-	-	-	-	-	-	-	-
AT1G10510	-		254	205	199	219.333	223	220	231	224.667	277	203	245	241.667	-	-	-	-	-	-	-	-	-	-	-	-	-	-
AT1G10520	-		47	38	43	42.6667	48	56	44	49.3333	65	30	49	48	-	-	-	-	-	-	-	-	-	-	-	-	-	-
AT1G10522	-		20	50	57	42.3333	38	53	48	46.3333	55	29	28	37.3333	-	-	-	-	-	-	-	-	-	-	-	-	-	-
AT1G04797	-		1	9	3	4.33333	0	1	0	0.333333	5	4	0	3	-	-	-	-	-	-	-	-	-	-	-	-	-	-
AT1G10530	-		70	64	99	77.6667	93	86	83	87.3333	94	73	57	74.6667	-	-	-	-	-	-	-	-	-	-	-	-	-	-
AT1G04803	-		34	39	36	36.3333	32	35	46	37.6667	31	22	20	24.3333	-	-	-	-	-	-	-	-	-	-	-	-	-	-
AT1G10540	-		5	2	3	3.33333	4	3	5	4	5	5	0	3.33333	-	-	-	-	-	-	-	-	-	-	-	-	-	-
AT1G10550	-		37	95	70	67.3333	17	67	37	40.3333	38	61	40	46.3333	-	-	-	-	-	-	-	-	-	-	-	-	-	-
AT1G10560	-		59	48	71	59.3333	70	61	82	71	99	76	60	78.3333	-	-	-	-	-	-	-	-	-	-	-	-	-	-
AT1G10570	-		430	480	387	432.333	475	502	460	479	521	355	400	425.333	-	-	-	-	-	-	-	-	-	-	-	-	-	-
AT1G10580	-		389	403	372	388	397	431	419	415.667	583	330	310	407.667	-	-	-	-	-	-	-	-	-	-	-	-	-	-
AT1G10585	-		0	0	0	0	0	0	0	0	0	0	0	0	-	-	-	-	-	-	-	-	-	-	-	-	-	-
AT1G10586	-		0	0	0	0	0	0	0	0	0	0	0	0	-	-	-	-	-	-	-	-	-	-	-	-	-	-
AT1G10588	-		0	0	0	0	0	0	0	0	0	0	0	0	-	-	-	-	-	-	-	-	-	-	-	-	-	-
AT1G10590	-		1100	1191	1210	1167	974	1280	1195	1149.67	1398	1068	1127	1197.67	-	-	-	-	-	-	-	-	-	-	-	-	-	-
AT1G10600	-		94	117	105	105.333	104	104	116	108	156	117	123	132	-	-	-	-	-	-	-	-	-	-	-	-	-	-
AT1G10610	-		79	71	69	73	96	104	89	96.3333	60	71	84	71.6667	-	-	-	-	-	-	-	-	-	-	-	-	-	-
AT1G10620	-		0	0	0	0	0	1	0	0.333333	0	0	0	0	-	-	-	-	-	-	-	-	-	-	-	-	-	-
AT1G10630	-		990	1149	1312	1150.33	1036	1149	1151	1112	1486	1044	1149	1226.33	-	-	-	-	-	-	-	-	-	-	-	-	-	-
AT1G04807	-		0	0	1	0.333333	0	0	2	0.666667	1	1	1	1	-	-	-	-	-	-	-	-	-	-	-	-	-	-
AT1G10640	-		22	29	37	29.3333	28	13	19	20	23	42	71	45.3333	-	-	-	-	-	-	-	-	-	-	-	-	-	-
AT1G10650	-		310	371	350	343.667	294	301	307	300.667	323	256	306	295	-	-	-	-	-	-	-	-	-	-	-	-	-	-
AT1G04813	-		0	0	0	0	0	0	0	0	0	0	0	0	-	-	-	-	-	-	-	-	-	-	-	-	-	-
AT1G10657	-		3	2	0	1.66667	1	2	0	1	5	4	1	3.33333	-	-	-	-	-	-	-	-	-	-	-	-	-	-
AT1G10660	-		237	262	279	259.333	345	369	303	339	338	308	291	312.333	-	-	-	-	-	-	-	-	-	-	-	-	-	-
AT1G10670	-		2293	2965	2964	2740.67	2535	2739	2550	2608	3513	2592	2551	2885.33	-	-	-	-	-	-	-	-	-	-	-	-	-	-
AT1G10680	-		3	3	1	2.33333	11	3	5	6.33333	4	8	6	6	-	-	-	-	-	-	-	-	-	-	-	-	-	-
AT1G10682	-		2563	1585	1841	1996.33	2635	2772	2589	2665.33	2602	2188	2280	2356.67	-	-	-	-	-	-	-	-	-	-	-	-	-	-
AT1G10690	-		50	53	37	46.6667	42	49	52	47.6667	63	46	39	49.3333	-	-	-	-	-	-	-	-	-	-	-	-	-	-
AT1G10700	-		339	362	351	350.667	352	421	409	394	459	367	358	394.667	-	-	-	-	-	-	-	-	-	-	-	-	-	-
AT1G10710	-		2	1	0	1	2	1	3	2	5	2	1	2.66667	-	-	-	-	-	-	-	-	-	-	-	-	-	-
AT1G10715	-		0	0	0	0	0	0	0	0	0	0	0	0	-	-	-	-	-	-	-	-	-	-	-	-	-	-
AT1G10717	-		0	0	0	0	0	0	0	0	0	0	0	0	-	-	-	-	-	-	-	-	-	-	-	-	-	-
AT1G10720	-		457	455	471	461	429	482	477	462.667	539	391	433	454.333	-	-	-	-	-	-	-	-	-	-	-	-	-	-
AT1G10730	-		175	201	171	182.333	193	166	185	181.333	232	161	172	188.333	-	-	-	-	-	-	-	-	-	-	-	-	-	-
AT1G10740	-		386	363	411	386.667	435	354	435	408	588	419	442	483	-	-	-	-	-	-	-	-	-	-	-	-	-	-
AT1G10745	-		0	0	0	0	0	0	0	0	0	0	0	0	-	-	-	-	-	-	-	-	-	-	-	-	-	-
AT1G10747	-		2	3	3	2.66667	1	3	1	1.66667	4	4	3	3.66667	-	-	-	-	-	-	-	-	-	-	-	-	-	-
AT1G10750	-		65	37	65	55.6667	86	67	90	81	89	85	83	85.6667	-	-	-	-	-	-	-	-	-	-	-	-	-	-
AT1G04817	-		0	2	1	1	0	1	2	1	3	1	2	2	-	-	-	-	-	-	-	-	-	-	-	-	-	-
AT1G10760	-		326	261	277	288	319	357	283	319.667	415	268	270	317.667	-	-	-	-	-	-	-	-	-	-	-	-	-	-
AT1G10770	-		3	0	3	2	2	0	1	1	1	5	3	3	-	-	-	-	-	-	-	-	-	-	-	-	-	-
AT1G10780	-		61	63	61	61.6667	51	69	47	55.6667	88	54	49	63.6667	-	-	-	-	-	-	-	-	-	-	-	-	-	-
AT1G10790	-		13	29	39	27	18	19	17	18	21	31	15	22.3333	-	-	-	-	-	-	-	-	-	-	-	-	-	-
AT1G10800	-		14	3	3	6.66667	18	4	13	11.6667	13	5	7	8.33333	-	-	-	-	-	-	-	-	-	-	-	-	-	-
AT1G10810	-		45	42	66	51	39	47	60	48.6667	64	46	47	52.3333	-	-	-	-	-	-	-	-	-	-	-	-	-	-
AT1G10820	-		189	189	173	183.667	175	212	185	190.667	227	175	188	196.667	-	-	-	-	-	-	-	-	-	-	-	-	-	-
AT1G10830	-		96	102	104	100.667	97	64	92	84.3333	114	56	90	86.6667	-	-	-	-	-	-	-	-	-	-	-	-	-	-
AT1G10840	-		1047	939	1210	1065.33	1029	1174	1094	1099	1487	996	999	1160.67	-	-	-	-	-	-	-	-	-	-	-	-	-	-
AT1G04823	-		30	24	15	23	39	26	30	31.6667	58	29	25	37.3333	-	-	-	-	-	-	-	-	-	-	-	-	-	-
AT1G10850	-		315	312	299	308.667	284	309	306	299.667	398	339	313	350	-	-	-	-	-	-	-	-	-	-	-	-	-	-
AT1G10865	-		361	447	522	443.333	317	409	365	363.667	449	342	360	383.667	-	-	-	-	-	-	-	-	-	-	-	-	-	-
AT1G04827	-		171	168	169	169.333	163	150	161	158	184	160	163	169	-	-	-	-	-	-	-	-	-	-	-	-	-	-
AT1G10870	-		352	336	358	348.667	363	368	384	371.667	446	368	396	403.333	-	-	-	-	-	-	-	-	-	-	-	-	-	-
AT1G10875	-		0	0	0	0	0	0	0	0	0	0	3	1	-	-	-	-	-	-	-	-	-	-	-	-	-	-
AT1G10880	-		0	0	0	0	0	0	0	0	0	0	0	0	-	-	-	-	-	-	-	-	-	-	-	-	-	-
AT1G10890	-		1149	1181	1343	1224.33	1103	1270	1214	1195.67	1243	1028	929	1066.67	-	-	-	-	-	-	-	-	-	-	-	-	-	-
AT1G10900	-		736	627	636	666.333	730	694	754	726	846	636	684	722	-	-	-	-	-	-	-	-	-	-	-	-	-	-
AT1G10910	-		169	129	155	151	169	218	192	193	170	141	149	153.333	-	-	-	-	-	-	-	-	-	-	-	-	-	-
AT1G10920	-		19	12	17	16	31	44	32	35.6667	23	15	14	17.3333	-	-	-	-	-	-	-	-	-	-	-	-	-	-
AT1G10930	-		117	96	118	110.333	85	126	122	111	171	111	107	129.667	-	-	-	-	-	-	-	-	-	-	-	-	-	-
AT1G10940	-		1040	1325	1331	1232	1107	1220	1092	1139.67	1486	970	1091	1182.33	-	-	-	-	-	-	-	-	-	-	-	-	-	-
AT1G10950	-		1524	1197	1194	1305	1406	1540	1393	1446.33	2099	1589	1477	1721.67	-	-	-	-	-	-	-	-	-	-	-	-	-	-
AT1G10960	-		295	123	271	229.667	191	102	182	158.333	334	165	229	242.667	-	-	-	-	-	-	-	-	-	-	-	-	-	-
AT1G10970	-		117	115	96	109.333	116	91	104	103.667	163	101	88	117.333	-	-	-	-	-	-	-	-	-	-	-	-	-	-
AT1G10980	-		2	2	0	1.33333	0	1	0	0.333333	1	0	0	0.333333	-	-	-	-	-	-	-	-	-	-	-	-	-	-
AT1G10990	-		75	95	71	80.3333	115	114	76	101.667	72	56	72	66.6667	-	-	-	-	-	-	-	-	-	-	-	-	-	-
AT1G11000	-		228	234	225	229	288	263	218	256.333	294	226	225	248.333	-	-	-	-	-	-	-	-	-	-	-	-	-	-
AT1G11010	-		0	0	0	0	0	0	0	0	0	0	0	0	-	-	-	-	-	-	-	-	-	-	-	-	-	-
AT1G11020	-		184	204	222	203.333	218	194	210	207.333	253	195	194	214	-	-	-	-	-	-	-	-	-	-	-	-	-	-
AT1G11030	-		0	0	0	0	0	0	0	0	0	0	0	0	-	-	-	-	-	-	-	-	-	-	-	-	-	-
AT1G11040	-		2	8	6	5.33333	2	9	1	4	1	0	1	0.666667	-	-	-	-	-	-	-	-	-	-	-	-	-	-
AT1G11050	-		246	132	148	175.333	216	247	232	231.667	246	155	190	197	-	-	-	-	-	-	-	-	-	-	-	-	-	-
AT1G04833	-		204	162	144	170	257	201	233	230.333	240	195	174	203	-	-	-	-	-	-	-	-	-	-	-	-	-	-
AT1G11060	-		262	248	322	277.333	285	271	281	279	332	237	240	269.667	-	-	-	-	-	-	-	-	-	-	-	-	-	-
AT1G11070	-		28	100	82	70	55	74	55	61.3333	31	46	44	40.3333	-	-	-	-	-	-	-	-	-	-	-	-	-	-
AT1G11080	-		509	426	545	493.333	871	740	676	762.333	946	808	1213	989	-	-	-	-	-	-	-	-	-	-	-	-	-	-
AT1G04837	-		102	125	97	108	116	99	106	107	102	75	87	88	-	-	-	-	-	-	-	-	-	-	-	-	-	-
AT1G11090	-		112	115	115	114	109	109	108	108.667	140	116	99	118.333	-	-	-	-	-	-	-	-	-	-	-	-	-	-
AT1G11100	-		178	145	129	150.667	168	143	150	153.667	227	121	106	151.333	-	-	-	-	-	-	-	-	-	-	-	-	-	-
AT1G11110	-		0	0	0	0	0	0	0	0	0	0	0	0	-	-	-	-	-	-	-	-	-	-	-	-	-	-
AT1G11112	-		0	5	0	1.66667	0	0	4	1.33333	0	0	2	0.666667	-	-	-	-	-	-	-	-	-	-	-	-	-	-
AT1G11120	-		29	31	27	29	34	26	27	29	31	29	20	26.6667	-	-	-	-	-	-	-	-	-	-	-	-	-	-
AT1G11125	-		19	38	19	25.3333	21	11	13	15	25	28	20	24.3333	-	-	-	-	-	-	-	-	-	-	-	-	-	-
AT1G11130	-		421	394	455	423.333	481	354	338	391	442	314	370	375.333	-	-	-	-	-	-	-	-	-	-	-	-	-	-
AT1G11145	-		1	0	0	0.333333	0	0	0	0	0	0	0	0	-	-	-	-	-	-	-	-	-	-	-	-	-	-
AT1G11160	-		196	225	189	203.333	151	169	179	166.333	202	120	151	157.667	-	-	-	-	-	-	-	-	-	-	-	-	-	-
AT1G11175	-		135	108	117	120	150	172	153	158.333	148	153	131	144	-	-	-	-	-	-	-	-	-	-	-	-	-	-
AT1G11180	-		85	41	47	57.6667	76	81	77	78	70	45	55	56.6667	-	-	-	-	-	-	-	-	-	-	-	-	-	-
AT1G11200	-		181	160	154	165	167	157	165	163	240	153	148	180.333	-	-	-	-	-	-	-	-	-	-	-	-	-	-
AT1G11210	-		29	29	34	30.6667	23	31	25	26.3333	28	22	21	23.6667	-	-	-	-	-	-	-	-	-	-	-	-	-	-
AT1G11220	-		19	28	37	28	44	40	25	36.3333	60	39	32	43.6667	-	-	-	-	-	-	-	-	-	-	-	-	-	-
AT1G11230	-		0	0	0	0	0	0	0	0	0	0	0	0	-	-	-	-	-	-	-	-	-	-	-	-	-	-
AT1G11240	-		301	423	467	397	446	458	433	445.667	612	364	376	450.667	-	-	-	-	-	-	-	-	-	-	-	-	-	-
AT1G11250	-		0	0	1	0.333333	0	0	0	0	1	0	0	0.333333	-	-	-	-	-	-	-	-	-	-	-	-	-	-
AT1G11260	-		1022	1209	929	1053.33	987	1826	1397	1403.33	996	1442	1070	1169.33	-	-	-	-	-	-	-	-	-	-	-	-	-	-
AT1G11270	-		60	88	58	68.6667	43	73	74	63.3333	66	54	47	55.6667	-	-	-	-	-	-	-	-	-	-	-	-	-	-
AT1G11280	-		235	204	230	223	308	276	245	276.333	344	270	260	291.333	-	-	-	-	-	-	-	-	-	-	-	-	-	-
AT1G11290	-		13	17	19	16.3333	20	14	22	18.6667	32	16	9	19	-	-	-	-	-	-	-	-	-	-	-	-	-	-
AT1G11300	-		133	76	43	84	89	120	130	113	90	51	88	76.3333	-	-	-	-	-	-	-	-	-	-	-	-	-	-
AT1G11303	-		45	72	68	61.6667	27	56	51	44.6667	49	47	56	50.6667	-	-	-	-	-	-	-	-	-	-	-	-	-	-
AT1G11310	-		2014	1299	1429	1580.67	1756	1864	1822	1814	1661	1232	1417	1436.67	-	-	-	-	-	-	-	-	-	-	-	-	-	-
AT1G11320	-		36	36	43	38.3333	35	31	33	33	44	43	26	37.6667	-	-	-	-	-	-	-	-	-	-	-	-	-	-
AT1G11330	-		156	84	91	110.333	207	108	126	147	256	143	183	194	-	-	-	-	-	-	-	-	-	-	-	-	-	-
AT1G11340	-		0	2	1	1	0	0	0	0	0	0	1	0.333333	-	-	-	-	-	-	-	-	-	-	-	-	-	-
AT1G11350	-		73	90	96	86.3333	86	111	64	87	109	103	50	87.3333	-	-	-	-	-	-	-	-	-	-	-	-	-	-
AT1G11360	-		386	446	461	431	470	587	490	515.667	582	491	473	515.333	-	-	-	-	-	-	-	-	-	-	-	-	-	-
AT1G11362	-		1	0	4	1.66667	0	0	1	0.333333	0	0	0	0	-	-	-	-	-	-	-	-	-	-	-	-	-	-
AT1G11370	-		0	0	0	0	0	0	0	0	0	0	0	0	-	-	-	-	-	-	-	-	-	-	-	-	-	-
AT1G11380	-		290	284	347	307	257	324	354	311.667	389	337	334	353.333	-	-	-	-	-	-	-	-	-	-	-	-	-	-
AT1G11390	-		296	239	320	285	242	261	245	249.333	405	264	238	302.333	-	-	-	-	-	-	-	-	-	-	-	-	-	-
AT1G11400	-		407	337	411	385	383	444	447	424.667	446	327	325	366	-	-	-	-	-	-	-	-	-	-	-	-	-	-
AT1G04847	-		7	2	7	5.33333	2	3	1	2	1	2	2	1.66667	-	-	-	-	-	-	-	-	-	-	-	-	-	-
AT1G11410	-		80	70	58	69.3333	73	72	84	76.3333	111	46	80	79	-	-	-	-	-	-	-	-	-	-	-	-	-	-
AT1G11420	-		122	95	95	104	122	88	83	97.6667	158	108	128	131.333	-	-	-	-	-	-	-	-	-	-	-	-	-	-
AT1G11430	-		158	169	180	169	187	214	155	185.333	242	189	184	205	-	-	-	-	-	-	-	-	-	-	-	-	-	-
AT1G11440	-		101	121	137	119.667	110	111	102	107.667	142	144	123	136.333	-	-	-	-	-	-	-	-	-	-	-	-	-	-
AT1G11450	-		347	104	169	206.667	356	287	288	310.333	418	248	277	314.333	-	-	-	-	-	-	-	-	-	-	-	-	-	-
AT1G11460	-		39	10	27	25.3333	55	49	72	58.6667	51	32	30	37.6667	-	-	-	-	-	-	-	-	-	-	-	-	-	-
AT1G11470	-		0	0	0	0	0	0	0	0	0	0	0	0	-	-	-	-	-	-	-	-	-	-	-	-	-	-
AT1G11475	-		272	349	412	344.333	352	312	309	324.333	480	282	351	371	-	-	-	-	-	-	-	-	-	-	-	-	-	-
AT1G11480	-		1146	1034	1137	1105.67	1290	1456	1232	1326	1398	1113	1057	1189.33	-	-	-	-	-	-	-	-	-	-	-	-	-	-
AT1G11490	-		9	2	6	5.66667	8	12	10	10	6	14	22	14	-	-	-	-	-	-	-	-	-	-	-	-	-	-
AT1G11500	-		11	5	2	6	7	7	6	6.66667	8	10	8	8.66667	-	-	-	-	-	-	-	-	-	-	-	-	-	-
AT1G11510	-		0	0	0	0	0	0	0	0	0	0	0	0	-	-	-	-	-	-	-	-	-	-	-	-	-	-
AT1G11520	-		0	0	0	0	0	0	0	0	0	0	0	0	-	-	-	-	-	-	-	-	-	-	-	-	-	-
AT1G11530	-		86	128	119	111	113	197	114	141.333	102	123	102	109	-	-	-	-	-	-	-	-	-	-	-	-	-	-
AT1G04853	-		78	79	72	76.3333	72	100	77	83	62	84	62	69.3333	-	-	-	-	-	-	-	-	-	-	-	-	-	-
AT1G11540	-		121	105	136	120.667	153	148	128	143	140	114	152	135.333	-	-	-	-	-	-	-	-	-	-	-	-	-	-
AT1G11545	-		497	455	503	485	515	525	505	515	723	735	739	732.333	-	-	-	-	-	-	-	-	-	-	-	-	-	-
AT1G11550	-		0	0	0	0	0	0	0	0	0	0	0	0	-	-	-	-	-	-	-	-	-	-	-	-	-	-
AT1G11560	-		4	2	0	2	0	6	2	2.66667	0	0	0	0	-	-	-	-	-	-	-	-	-	-	-	-	-	-
AT1G11570	-		9	8	7	8	23	21	23	22.3333	24	8	9	13.6667	-	-	-	-	-	-	-	-	-	-	-	-	-	-
AT1G11572	-		2	0	0	0.666667	0	1	1	0.666667	1	2	2	1.66667	-	-	-	-	-	-	-	-	-	-	-	-	-	-
AT1G11580	-		2985	1767	1884	2212	3043	3273	2975	3097	3739	3482	3444	3555	-	-	-	-	-	-	-	-	-	-	-	-	-	-
AT1G04857	-		0	0	0	0	0	0	0	0	0	0	0	0	-	-	-	-	-	-	-	-	-	-	-	-	-	-
AT1G11590	-		0	0	0	0	0	0	0	0	3	0	0	1	-	-	-	-	-	-	-	-	-	-	-	-	-	-
AT1G11591	-		87	112	128	109	93	135	109	112.333	116	93	100	103	-	-	-	-	-	-	-	-	-	-	-	-	-	-
AT1G11592	-		162	164	154	160	122	184	210	172	207	151	155	171	-	-	-	-	-	-	-	-	-	-	-	-	-	-
AT1G11593	-		0	0	0	0	0	0	0	0	0	0	0	0	-	-	-	-	-	-	-	-	-	-	-	-	-	-
AT1G11600	-		2	14	4	6.66667	11	9	15	11.6667	8	2	12	7.33333	-	-	-	-	-	-	-	-	-	-	-	-	-	-
AT1G11608	-		0	0	2	0.666667	0	0	0	0	0	0	0	0	-	-	-	-	-	-	-	-	-	-	-	-	-	-
AT1G11610	-		0	0	1	0.333333	0	0	0	0	1	0	0	0.333333	-	-	-	-	-	-	-	-	-	-	-	-	-	-
AT1G11620	-		0	0	0	0	0	0	0	0	0	0	0	0	-	-	-	-	-	-	-	-	-	-	-	-	-	-
AT1G11630	-		55	69	88	70.6667	70	67	81	72.6667	121	66	82	89.6667	-	-	-	-	-	-	-	-	-	-	-	-	-	-
AT1G11640	-		0	0	1	0.333333	0	0	0	0	0	0	0	0	-	-	-	-	-	-	-	-	-	-	-	-	-	-
AT1G11650	-		2338	2282	2430	2350	2320	2518	2691	2509.67	3071	2119	2227	2472.33	-	-	-	-	-	-	-	-	-	-	-	-	-	-
AT1G11660	-		651	627	565	614.333	586	666	681	644.333	881	613	640	711.333	-	-	-	-	-	-	-	-	-	-	-	-	-	-
AT1G11670	-		1332	1082	1169	1194.33	990	1164	1146	1100	1338	1097	1030	1155	-	-	-	-	-	-	-	-	-	-	-	-	-	-
AT1G04863	-		0	0	0	0	0	0	0	0	0	0	0	0	-	-	-	-	-	-	-	-	-	-	-	-	-	-
AT1G11680	-		1168	799	882	949.667	1155	1236	1013	1134.67	1503	1103	1040	1215.33	-	-	-	-	-	-	-	-	-	-	-	-	-	-
AT1G11684	-		1	1	0	0.666667	0	0	2	0.666667	0	0	0	0	-	-	-	-	-	-	-	-	-	-	-	-	-	-
AT1G11690	-		1	5	2	2.66667	1	2	5	2.66667	5	2	1	2.66667	-	-	-	-	-	-	-	-	-	-	-	-	-	-
AT1G04867	-		0	0	0	0	0	0	0	0	0	0	0	0	-	-	-	-	-	-	-	-	-	-	-	-	-	-
AT1G11700	-		128	135	137	133.333	117	89	144	116.667	140	91	148	126.333	-	-	-	-	-	-	-	-	-	-	-	-	-	-
AT1G11710	-		51	20	50	40.3333	43	36	46	41.6667	53	36	36	41.6667	-	-	-	-	-	-	-	-	-	-	-	-	-	-
AT1G11720	-		109	90	113	104	160	123	99	127.333	219	108	88	138.333	-	-	-	-	-	-	-	-	-	-	-	-	-	-
AT1G04873	-		8	3	1	4	11	4	7	7.33333	6	10	5	7	-	-	-	-	-	-	-	-	-	-	-	-	-	-
AT1G11730	-		11	16	7	11.3333	18	21	26	21.6667	17	19	25	20.3333	-	-	-	-	-	-	-	-	-	-	-	-	-	-
AT1G04877	-		5	10	14	9.66667	9	15	9	11	3	4	12	6.33333	-	-	-	-	-	-	-	-	-	-	-	-	-	-
AT1G11735	-		3	9	10	7.33333	5	10	3	6	7	4	13	8	-	-	-	-	-	-	-	-	-	-	-	-	-	-
AT1G11740	-		51	115	121	95.6667	73	89	89	83.6667	55	89	85	76.3333	-	-	-	-	-	-	-	-	-	-	-	-	-	-
AT1G11750	-		246	258	263	255.667	229	272	268	256.333	327	226	246	266.333	-	-	-	-	-	-	-	-	-	-	-	-	-	-
AT1G04883	-		74	73	91	79.3333	69	82	80	77	108	65	46	73	-	-	-	-	-	-	-	-	-	-	-	-	-	-
AT1G11755	-		120	87	90	99	103	98	88	96.3333	129	88	124	113.667	-	-	-	-	-	-	-	-	-	-	-	-	-	-
AT1G11760	-		94	108	96	99.3333	93	89	104	95.3333	113	80	82	91.6667	-	-	-	-	-	-	-	-	-	-	-	-	-	-
AT1G11765	-		0	0	0	0	0	0	0	0	0	0	0	0	-	-	-	-	-	-	-	-	-	-	-	-	-	-
AT1G11770	-		2	5	2	3	2	1	1	1.33333	2	6	0	2.66667	-	-	-	-	-	-	-	-	-	-	-	-	-	-
AT1G04887	-		0	0	0	0	0	0	0	0	0	0	0	0	-	-	-	-	-	-	-	-	-	-	-	-	-	-
AT1G11780	-		121	119	164	134.667	133	154	129	138.667	172	111	108	130.333	-	-	-	-	-	-	-	-	-	-	-	-	-	-
AT1G11785	-		1	3	3	2.33333	1	0	1	0.666667	0	0	0	0	-	-	-	-	-	-	-	-	-	-	-	-	-	-
AT1G11790	-		239	317	365	307	232	195	271	232.667	392	231	270	297.667	-	-	-	-	-	-	-	-	-	-	-	-	-	-
AT1G11800	-		88	121	101	103.333	93	110	109	104	126	73	73	90.6667	-	-	-	-	-	-	-	-	-	-	-	-	-	-
AT1G11810	-		1	10	7	6	8	3	12	7.66667	3	1	8	4	-	-	-	-	-	-	-	-	-	-	-	-	-	-
AT1G11820	-		279	212	218	236.333	256	278	267	267	368	275	292	311.667	-	-	-	-	-	-	-	-	-	-	-	-	-	-
AT1G04893	-		58	45	74	59	51	65	51	55.6667	106	76	66	82.6667	-	-	-	-	-	-	-	-	-	-	-	-	-	-
AT1G11840	-		7253	7941	7861	7685	7110	6160	6488	6586	10517	6901	8199	8539	-	-	-	-	-	-	-	-	-	-	-	-	-	-
AT1G11850	-		0	0	0	0	0	0	0	0	1	0	0	0.333333	-	-	-	-	-	-	-	-	-	-	-	-	-	-
AT1G11860	-		1427	1451	1497	1458.33	1713	1947	1826	1828.67	2100	1752	1740	1864	-	-	-	-	-	-	-	-	-	-	-	-	-	-
AT1G11870	-		149	139	108	132	148	171	152	157	180	116	146	147.333	-	-	-	-	-	-	-	-	-	-	-	-	-	-
AT1G04897	-		0	0	0	0	0	1	1	0.666667	0	0	0	0	-	-	-	-	-	-	-	-	-	-	-	-	-	-
AT1G04907	-		0	0	1	0.333333	0	3	0	1	0	0	1	0.333333	-	-	-	-	-	-	-	-	-	-	-	-	-	-
AT1G11880	-		58	62	60	60	72	80	70	74	61	62	78	67	-	-	-	-	-	-	-	-	-	-	-	-	-	-
AT1G11890	-		351	418	434	401	329	347	363	346.333	543	310	383	412	-	-	-	-	-	-	-	-	-	-	-	-	-	-
AT1G04913	-		65	48	40	51	43	36	51	43.3333	54	46	29	43	-	-	-	-	-	-	-	-	-	-	-	-	-	-
AT1G11900	-		36	43	30	36.3333	32	52	54	46	43	32	24	33	-	-	-	-	-	-	-	-	-	-	-	-	-	-
AT1G04917	-		27	33	22	27.3333	27	25	13	21.6667	25	33	16	24.6667	-	-	-	-	-	-	-	-	-	-	-	-	-	-
AT1G11905	-		158	178	166	167.333	201	176	176	184.333	291	161	206	219.333	-	-	-	-	-	-	-	-	-	-	-	-	-	-
AT1G11910	-		11381	8888	9467	9912	9503	9106	9500	9369.67	12330	8285	9394	10003	-	-	-	-	-	-	-	-	-	-	-	-	-	-
AT1G11915	-		14	10	2	8.66667	6	18	7	10.3333	13	12	14	13	-	-	-	-	-	-	-	-	-	-	-	-	-	-
AT1G11920	-		4	18	9	10.3333	5	8	4	5.66667	25	4	4	11	-	-	-	-	-	-	-	-	-	-	-	-	-	-
AT1G11925	-		0	0	1	0.333333	0	0	0	0	0	0	0	0	-	-	-	-	-	-	-	-	-	-	-	-	-	-
AT1G11930	-		592	653	677	640.667	653	741	648	680.667	746	545	566	619	-	-	-	-	-	-	-	-	-	-	-	-	-	-
AT1G11940	-		80	84	60	74.6667	59	52	78	63	116	71	69	85.3333	-	-	-	-	-	-	-	-	-	-	-	-	-	-
AT1G11950	-		75	58	67	66.6667	78	86	71	78.3333	91	57	80	76	-	-	-	-	-	-	-	-	-	-	-	-	-	-
AT1G11960	-		169	125	136	143.333	170	140	117	142.333	160	94	123	125.667	-	-	-	-	-	-	-	-	-	-	-	-	-	-
AT1G11970	-		1	0	0	0.333333	0	0	0	0	0	0	0	0	-	-	-	-	-	-	-	-	-	-	-	-	-	-
AT1G11980	-		0	0	0	0	0	0	0	0	0	0	0	0	-	-	-	-	-	-	-	-	-	-	-	-	-	-
AT1G11990	-		0	0	0	0	1	1	0	0.666667	0	0	2	0.666667	-	-	-	-	-	-	-	-	-	-	-	-	-	-
AT1G12000	-		2350	1896	2006	2084	1975	1879	1955	1936.33	3603	1966	2130	2566.33	-	-	-	-	-	-	-	-	-	-	-	-	-	-
AT1G12013	-		0	0	3	1	0	3	0	1	6	1	1	2.66667	-	-	-	-	-	-	-	-	-	-	-	-	-	-
AT1G12015	-		0	1	0	0.333333	0	0	0	0	0	0	0	0	-	-	-	-	-	-	-	-	-	-	-	-	-	-
AT1G12020	-		77	68	83	76	101	102	69	90.6667	69	90	95	84.6667	-	-	-	-	-	-	-	-	-	-	-	-	-	-
AT1G12030	-		0	0	0	0	0	2	2	1.33333	1	0	1	0.666667	-	-	-	-	-	-	-	-	-	-	-	-	-	-
AT1G04923	-		0	0	3	1	0	0	0	0	0	1	0	0.333333	-	-	-	-	-	-	-	-	-	-	-	-	-	-
AT1G12040	-		455	521	544	506.667	270	419	386	358.333	792	339	354	495	-	-	-	-	-	-	-	-	-	-	-	-	-	-
AT1G12050	-		378	425	369	390.667	338	367	368	357.667	558	359	364	427	-	-	-	-	-	-	-	-	-	-	-	-	-	-
AT1G12060	-		39	34	49	40.6667	47	37	33	39	77	56	52	61.6667	-	-	-	-	-	-	-	-	-	-	-	-	-	-
AT1G12064	-		0	0	0	0	1	1	0	0.666667	0	1	0	0.333333	-	-	-	-	-	-	-	-	-	-	-	-	-	-
AT1G12070	-		2	4	2	2.66667	9	13	11	11	11	5	12	9.33333	-	-	-	-	-	-	-	-	-	-	-	-	-	-
AT1G12080	-		1433	1395	2002	1610	1192	1571	1779	1514	2193	2089	2098	2126.67	-	-	-	-	-	-	-	-	-	-	-	-	-	-
AT1G12090	-		792	572	626	663.333	558	808	652	672.667	1231	1169	1017	1139	-	-	-	-	-	-	-	-	-	-	-	-	-	-
AT1G12100	-		3	1	4	2.66667	0	0	0	0	0	0	0	0	-	-	-	-	-	-	-	-	-	-	-	-	-	-
AT1G12110	-		4610	2889	2944	3481	3637	2687	3039	3121	2230	2102	3088	2473.33	-	-	-	-	-	-	-	-	-	-	-	-	-	-
AT1G12120	-		568	532	588	562.667	609	641	582	610.667	638	571	583	597.333	-	-	-	-	-	-	-	-	-	-	-	-	-	-
AT1G12130	-		8	11	15	11.3333	14	19	10	14.3333	9	9	7	8.33333	-	-	-	-	-	-	-	-	-	-	-	-	-	-
AT1G12140	-		929	764	749	814	799	669	798	755.333	971	544	725	746.667	-	-	-	-	-	-	-	-	-	-	-	-	-	-
AT1G04927	-		164	100	86	116.667	108	99	100	102.333	138	85	82	101.667	-	-	-	-	-	-	-	-	-	-	-	-	-	-
AT1G12150	-		90	154	166	136.667	78	101	126	101.667	141	102	101	114.667	-	-	-	-	-	-	-	-	-	-	-	-	-	-
AT1G04933	-		31	37	60	42.6667	23	28	39	30	37	25	30	30.6667	-	-	-	-	-	-	-	-	-	-	-	-	-	-
AT1G12160	-		359	313	315	329	344	346	320	336.667	380	251	270	300.333	-	-	-	-	-	-	-	-	-	-	-	-	-	-
AT1G12170	-		0	0	0	0	0	0	0	0	0	0	0	0	-	-	-	-	-	-	-	-	-	-	-	-	-	-
AT1G12180	-		0	0	0	0	0	0	0	0	0	0	0	0	-	-	-	-	-	-	-	-	-	-	-	-	-	-
AT1G12190	-		0	0	0	0	0	0	0	0	0	0	0	0	-	-	-	-	-	-	-	-	-	-	-	-	-	-
AT1G12200	-		533	360	343	412	616	524	432	524	817	493	526	612	-	-	-	-	-	-	-	-	-	-	-	-	-	-
AT1G12210	-		70	47	54	57	71	72	74	72.3333	115	53	78	82	-	-	-	-	-	-	-	-	-	-	-	-	-	-
AT1G12211	-		61	20	48	43	79	57	59	65	109	67	66	80.6667	-	-	-	-	-	-	-	-	-	-	-	-	-	-
AT1G12220	-		156	114	108	126	173	151	146	156.667	203	122	123	149.333	-	-	-	-	-	-	-	-	-	-	-	-	-	-
AT1G12230	-		898	1008	1028	978	882	1002	888	924	1205	903	891	999.667	-	-	-	-	-	-	-	-	-	-	-	-	-	-
AT1G12240	-		1360	922	1040	1107.33	1007	936	997	980	1487	1019	1073	1193	-	-	-	-	-	-	-	-	-	-	-	-	-	-
AT1G12244	-		38	30	33	33.6667	47	27	19	31	62	37	36	45	-	-	-	-	-	-	-	-	-	-	-	-	-	-
AT1G12250	-		67	47	67	60.3333	77	74	75	75.3333	120	47	79	82	-	-	-	-	-	-	-	-	-	-	-	-	-	-
AT1G12260	-		53	34	34	40.3333	63	61	58	60.6667	54	36	55	48.3333	-	-	-	-	-	-	-	-	-	-	-	-	-	-
AT1G04937	-		0	0	0	0	0	0	0	0	0	0	0	0	-	-	-	-	-	-	-	-	-	-	-	-	-	-
AT1G12270	-		635	480	551	555.333	589	601	506	565.333	810	536	466	604	-	-	-	-	-	-	-	-	-	-	-	-	-	-
AT1G12280	-		93	93	74	86.6667	108	111	82	100.333	69	53	87	69.6667	-	-	-	-	-	-	-	-	-	-	-	-	-	-
AT1G12290	-		195	170	182	182.333	172	178	163	171	158	107	137	134	-	-	-	-	-	-	-	-	-	-	-	-	-	-
AT1G12294	-		0	0	0	0	0	0	0	0	0	0	0	0	-	-	-	-	-	-	-	-	-	-	-	-	-	-
AT1G12300	-		28	28	24	26.6667	34	55	30	39.6667	44	36	50	43.3333	-	-	-	-	-	-	-	-	-	-	-	-	-	-
AT1G12320	-		1068	1141	1265	1158	1145	1195	1234	1191.33	1504	1008	1214	1242	-	-	-	-	-	-	-	-	-	-	-	-	-	-
AT1G12310	-		1076	1053	1195	1108	1010	1136	1106	1084	1411	986	1094	1163.67	-	-	-	-	-	-	-	-	-	-	-	-	-	-
AT1G04943	-		0	0	0	0	0	0	0	0	0	0	0	0	-	-	-	-	-	-	-	-	-	-	-	-	-	-
AT1G04947	-		0	0	0	0	0	0	0	0	0	0	0	0	-	-	-	-	-	-	-	-	-	-	-	-	-	-
AT1G12330	-		21	17	14	17.3333	17	20	27	21.3333	9	18	23	16.6667	-	-	-	-	-	-	-	-	-	-	-	-	-	-
AT1G12340	-		0	0	3	1	0	0	0	0	1	0	1	0.666667	-	-	-	-	-	-	-	-	-	-	-	-	-	-
AT1G12350	-		274	350	339	321	287	351	284	307.333	350	288	318	318.667	-	-	-	-	-	-	-	-	-	-	-	-	-	-
AT1G12360	-		1412	1282	1216	1303.33	1281	1502	1578	1453.67	1420	1198	1156	1258	-	-	-	-	-	-	-	-	-	-	-	-	-	-
AT1G12370	-		211	120	175	168.667	177	130	158	155	241	109	168	172.667	-	-	-	-	-	-	-	-	-	-	-	-	-	-
AT1G12380	-		124	112	94	110	128	109	134	123.667	156	123	120	133	-	-	-	-	-	-	-	-	-	-	-	-	-	-
AT1G12390	-		229	265	298	264	267	346	301	304.667	294	268	275	279	-	-	-	-	-	-	-	-	-	-	-	-	-	-
AT1G12400	-		125	115	109	116.333	111	109	124	114.667	131	97	102	110	-	-	-	-	-	-	-	-	-	-	-	-	-	-
AT1G12410	-		484	503	525	504	512	549	536	532.333	665	458	495	539.333	-	-	-	-	-	-	-	-	-	-	-	-	-	-
AT1G12411	-		0	0	0	0	0	0	0	0	0	0	0	0	-	-	-	-	-	-	-	-	-	-	-	-	-	-
AT1G12420	-		151	163	175	163	147	133	158	146	203	117	159	159.667	-	-	-	-	-	-	-	-	-	-	-	-	-	-
AT1G12430	-		274	199	221	231.333	257	280	250	262.333	339	193	297	276.333	-	-	-	-	-	-	-	-	-	-	-	-	-	-
AT1G12440	-		606	673	728	669	655	742	742	713	755	607	680	680.667	-	-	-	-	-	-	-	-	-	-	-	-	-	-
AT1G12450	-		140	111	140	130.333	96	92	122	103.333	138	115	118	123.667	-	-	-	-	-	-	-	-	-	-	-	-	-	-
AT1G12460	-		40	39	29	36	61	51	49	53.6667	67	60	45	57.3333	-	-	-	-	-	-	-	-	-	-	-	-	-	-
AT1G12470	-		627	484	499	536.667	593	579	508	560	728	537	495	586.667	-	-	-	-	-	-	-	-	-	-	-	-	-	-
AT1G12480	-		47	62	51	53.3333	25	43	37	35	43	41	62	48.6667	-	-	-	-	-	-	-	-	-	-	-	-	-	-
AT1G04953	-		0	0	1	0.333333	0	0	0	0	0	0	0	0	-	-	-	-	-	-	-	-	-	-	-	-	-	-
AT1G12490	-		0	2	0	0.666667	0	0	0	0	0	0	0	0	-	-	-	-	-	-	-	-	-	-	-	-	-	-
AT1G04957	-		0	0	0	0	0	0	0	0	0	0	0	0	-	-	-	-	-	-	-	-	-	-	-	-	-	-
AT1G12500	-		279	248	205	244	226	265	248	246.333	396	282	313	330.333	-	-	-	-	-	-	-	-	-	-	-	-	-	-
AT1G12510	-		0	0	0	0	0	1	0	0.333333	0	0	0	0	-	-	-	-	-	-	-	-	-	-	-	-	-	-
AT1G12520	-		640	582	694	638.667	635	756	728	706.333	738	596	569	634.333	-	-	-	-	-	-	-	-	-	-	-	-	-	-
AT1G12530	-		337	416	424	392.333	365	357	371	364.333	441	339	387	389	-	-	-	-	-	-	-	-	-	-	-	-	-	-
AT1G12540	-		0	0	0	0	0	0	0	0	0	0	0	0	-	-	-	-	-	-	-	-	-	-	-	-	-	-
AT1G12550	-		64	91	102	85.6667	54	84	85	74.3333	98	70	81	83	-	-	-	-	-	-	-	-	-	-	-	-	-	-
AT1G12560	-		525	835	730	696.667	335	577	570	494	869	471	549	629.667	-	-	-	-	-	-	-	-	-	-	-	-	-	-
AT1G12570	-		6	4	3	4.33333	1	2	2	1.66667	4	3	3	3.33333	-	-	-	-	-	-	-	-	-	-	-	-	-	-
AT1G12580	-		631	572	608	603.667	645	668	692	668.333	682	498	552	577.333	-	-	-	-	-	-	-	-	-	-	-	-	-	-
AT1G12590	-		0	0	0	0	0	0	0	0	0	0	0	0	-	-	-	-	-	-	-	-	-	-	-	-	-	-
AT1G12600	-		8	1	15	8	4	14	8	8.66667	3	9	17	9.66667	-	-	-	-	-	-	-	-	-	-	-	-	-	-
AT1G04963	-		0	0	0	0	0	0	0	0	0	0	0	0	-	-	-	-	-	-	-	-	-	-	-	-	-	-
AT1G12610	-		0	1	0	0.333333	0	0	0	0	1	0	0	0.333333	-	-	-	-	-	-	-	-	-	-	-	-	-	-
AT1G12615	-		0	0	0	0	0	0	0	0	0	0	0	0	-	-	-	-	-	-	-	-	-	-	-	-	-	-
AT1G12620	-		41	53	43	45.6667	57	54	42	51	72	53	38	54.3333	-	-	-	-	-	-	-	-	-	-	-	-	-	-
AT1G12630	-		2	2	3	2.33333	4	3	7	4.66667	11	6	4	7	-	-	-	-	-	-	-	-	-	-	-	-	-	-
AT1G12640	-		645	493	539	559	592	553	598	581	764	565	530	619.667	-	-	-	-	-	-	-	-	-	-	-	-	-	-
AT1G12650	-		295	307	292	298	285	364	298	315.667	428	263	313	334.667	-	-	-	-	-	-	-	-	-	-	-	-	-	-
AT1G12660	-		0	0	0	0	0	0	0	0	0	0	0	0	-	-	-	-	-	-	-	-	-	-	-	-	-	-
AT1G12663	-		0	0	0	0	0	1	1	0.666667	0	0	2	0.666667	-	-	-	-	-	-	-	-	-	-	-	-	-	-
AT1G12665	-		0	0	0	0	0	0	0	0	0	0	0	0	-	-	-	-	-	-	-	-	-	-	-	-	-	-
AT1G12672	-		0	0	0	0	0	0	0	0	0	1	0	0.333333	-	-	-	-	-	-	-	-	-	-	-	-	-	-
AT1G12680	-		256	338	323	305.667	295	364	372	343.667	390	256	310	318.667	-	-	-	-	-	-	-	-	-	-	-	-	-	-
AT1G12700	-		26	38	17	27	32	22	12	22	31	37	24	30.6667	-	-	-	-	-	-	-	-	-	-	-	-	-	-
AT1G12710	-		98	74	77	83	62	109	90	87	103	64	64	77	-	-	-	-	-	-	-	-	-	-	-	-	-	-
AT1G12730	-		43	51	73	55.6667	38	76	61	58.3333	79	68	60	69	-	-	-	-	-	-	-	-	-	-	-	-	-	-
AT1G04967	-		0	0	0	0	0	0	0	0	0	0	0	0	-	-	-	-	-	-	-	-	-	-	-	-	-	-
AT1G12740	-		584	630	563	592.333	374	373	369	372	703	372	412	495.667	-	-	-	-	-	-	-	-	-	-	-	-	-	-
AT1G12750	-		175	136	167	159.333	182	184	221	195.667	176	161	166	167.667	-	-	-	-	-	-	-	-	-	-	-	-	-	-
AT1G12760	-		1200	941	1046	1062.33	1084	1144	1084	1104	1138	1001	1008	1049	-	-	-	-	-	-	-	-	-	-	-	-	-	-
AT1G12770	-		147	72	104	107.667	108	115	104	109	178	132	125	145	-	-	-	-	-	-	-	-	-	-	-	-	-	-
AT1G12775	-		27	15	13	18.3333	26	31	14	23.6667	27	26	29	27.3333	-	-	-	-	-	-	-	-	-	-	-	-	-	-
AT1G12780	-		796	896	631	774.333	1133	1422	1142	1232.33	1347	1134	955	1145.33	-	-	-	-	-	-	-	-	-	-	-	-	-	-
AT1G12790	-		47	44	37	42.6667	54	53	54	53.6667	42	39	57	46	-	-	-	-	-	-	-	-	-	-	-	-	-	-
AT1G12800	-		195	149	174	172.667	202	191	165	186	248	183	154	195	-	-	-	-	-	-	-	-	-	-	-	-	-	-
AT1G12805	-		0	0	1	0.333333	0	0	0	0	0	0	1	0.333333	-	-	-	-	-	-	-	-	-	-	-	-	-	-
AT1G12810	-		374	408	432	404.667	319	354	383	352	387	286	331	334.667	-	-	-	-	-	-	-	-	-	-	-	-	-	-
AT1G04973	-		206	264	225	231.667	217	225	188	210	278	174	185	212.333	-	-	-	-	-	-	-	-	-	-	-	-	-	-
AT1G12820	-		517	447	412	458.667	465	503	462	476.667	587	383	412	460.667	-	-	-	-	-	-	-	-	-	-	-	-	-	-
AT1G04977	-		216	249	247	237.333	249	252	252	251	250	238	236	241.333	-	-	-	-	-	-	-	-	-	-	-	-	-	-
AT1G12840	-		2215	2318	2513	2348.67	1914	2280	2107	2100.33	2800	1895	2232	2309	-	-	-	-	-	-	-	-	-	-	-	-	-	-
AT1G12830	-		123	110	152	128.333	156	119	124	133	198	130	125	151	-	-	-	-	-	-	-	-	-	-	-	-	-	-
AT1G12845	-		6	17	14	12.3333	8	24	12	14.6667	20	16	20	18.6667	-	-	-	-	-	-	-	-	-	-	-	-	-	-
AT1G12850	-		408	376	348	377.333	407	402	379	396	495	378	349	407.333	-	-	-	-	-	-	-	-	-	-	-	-	-	-
AT1G12855	-		0	0	0	0	0	0	0	0	0	0	0	0	-	-	-	-	-	-	-	-	-	-	-	-	-	-
AT1G12860	-		9	13	8	10	14	24	12	16.6667	4	7	9	6.66667	-	-	-	-	-	-	-	-	-	-	-	-	-	-
AT1G12870	-		0	0	0	0	0	0	0	0	0	0	0	0	-	-	-	-	-	-	-	-	-	-	-	-	-	-
AT1G12880	-		89	176	165	143.333	71	124	149	114.667	103	58	78	79.6667	-	-	-	-	-	-	-	-	-	-	-	-	-	-
AT1G04983	-		0	0	0	0	0	0	0	0	0	0	0	0	-	-	-	-	-	-	-	-	-	-	-	-	-	-
AT1G12890	-		0	1	0	0.333333	2	2	0	1.33333	2	0	2	1.33333	-	-	-	-	-	-	-	-	-	-	-	-	-	-
AT1G12900	-		14	11	14	13	36	18	20	24.6667	10	32	33	25	-	-	-	-	-	-	-	-	-	-	-	-	-	-
AT1G12910	-		260	261	260	260.333	292	363	286	313.667	349	294	266	303	-	-	-	-	-	-	-	-	-	-	-	-	-	-
AT1G12920	-		1000	865	1046	970.333	1085	1111	1046	1080.67	1353	921	927	1067	-	-	-	-	-	-	-	-	-	-	-	-	-	-
AT1G12930	-		240	242	226	236	247	311	275	277.667	320	244	253	272.333	-	-	-	-	-	-	-	-	-	-	-	-	-	-
AT1G12940	-		0	0	0	0	0	0	0	0	0	0	0	0	-	-	-	-	-	-	-	-	-	-	-	-	-	-
AT1G12950	-		208	304	278	263.333	178	202	190	190	402	137	180	239.667	-	-	-	-	-	-	-	-	-	-	-	-	-	-
AT1G12960	-		0	0	0	0	0	0	0	0	0	0	0	0	-	-	-	-	-	-	-	-	-	-	-	-	-	-
AT1G12970	-		200	203	207	203.333	187	230	197	204.667	245	172	204	207	-	-	-	-	-	-	-	-	-	-	-	-	-	-
AT1G12980	-		0	0	0	0	0	0	0	0	0	0	0	0	-	-	-	-	-	-	-	-	-	-	-	-	-	-
AT1G12990	-		106	127	125	119.333	95	134	138	122.333	127	123	114	121.333	-	-	-	-	-	-	-	-	-	-	-	-	-	-
AT1G13000	-		355	287	297	313	294	369	333	332	402	302	322	342	-	-	-	-	-	-	-	-	-	-	-	-	-	-
AT1G13010	-		0	1	0	0.333333	0	0	0	0	0	0	0	0	-	-	-	-	-	-	-	-	-	-	-	-	-	-
AT1G13020	-		555	497	523	525	505	551	467	507.667	722	456	502	560	-	-	-	-	-	-	-	-	-	-	-	-	-	-
AT1G13030	-		93	82	104	93	134	122	131	129	136	98	106	113.333	-	-	-	-	-	-	-	-	-	-	-	-	-	-
AT1G13040	-		65	31	54	50	51	63	63	59	73	52	45	56.6667	-	-	-	-	-	-	-	-	-	-	-	-	-	-
AT1G13050	-		57	43	41	47	44	45	57	48.6667	89	37	37	54.3333	-	-	-	-	-	-	-	-	-	-	-	-	-	-
AT1G13060	-		1375	1524	1689	1529.33	1306	1447	1524	1425.67	2006	1334	1474	1604.67	-	-	-	-	-	-	-	-	-	-	-	-	-	-
AT1G04987	-		0	0	0	0	0	0	0	0	0	0	0	0	-	-	-	-	-	-	-	-	-	-	-	-	-	-
AT1G13080	-		1458	1294	1197	1316.33	1156	1053	1093	1100.67	1269	665	991	975	-	-	-	-	-	-	-	-	-	-	-	-	-	-
AT1G13090	-		231	216	201	216	212	191	219	207.333	252	221	208	227	-	-	-	-	-	-	-	-	-	-	-	-	-	-
AT1G13100	-		309	272	330	303.667	281	281	309	290.333	277	226	248	250.333	-	-	-	-	-	-	-	-	-	-	-	-	-	-
AT1G13110	-		1412	1053	990	1151.67	1307	1383	1280	1323.33	1073	822	884	926.333	-	-	-	-	-	-	-	-	-	-	-	-	-	-
AT1G13120	-		298	274	284	285.333	301	330	333	321.333	375	282	266	307.667	-	-	-	-	-	-	-	-	-	-	-	-	-	-
AT1G13130	-		21	2	11	11.3333	8	3	9	6.66667	14	12	7	11	-	-	-	-	-	-	-	-	-	-	-	-	-	-
AT1G13140	-		26	21	18	21.6667	26	13	35	24.6667	23	19	24	22	-	-	-	-	-	-	-	-	-	-	-	-	-	-
AT1G13143	-		3	12	8	7.66667	5	6	7	6	11	15	9	11.6667	-	-	-	-	-	-	-	-	-	-	-	-	-	-
AT1G13150	-		16	13	16	15	16	17	6	13	19	13	7	13	-	-	-	-	-	-	-	-	-	-	-	-	-	-
AT1G13160	-		369	245	343	319	387	349	325	353.667	458	294	252	334.667	-	-	-	-	-	-	-	-	-	-	-	-	-	-
AT1G13170	-		409	338	343	363.333	417	464	409	430	550	388	356	431.333	-	-	-	-	-	-	-	-	-	-	-	-	-	-
AT1G13180	-		181	215	236	210.667	187	204	196	195.667	279	172	199	216.667	-	-	-	-	-	-	-	-	-	-	-	-	-	-
AT1G13190	-		378	402	418	399.333	421	426	509	452	524	399	357	426.667	-	-	-	-	-	-	-	-	-	-	-	-	-	-
AT1G13195	-		223	240	248	237	270	217	233	240	256	201	229	228.667	-	-	-	-	-	-	-	-	-	-	-	-	-	-
AT1G13200	-		4	18	4	8.66667	2	5	3	3.33333	4	0	5	3	-	-	-	-	-	-	-	-	-	-	-	-	-	-
AT1G13210	-		867	596	586	683	610	1040	808	819.333	849	861	594	768	-	-	-	-	-	-	-	-	-	-	-	-	-	-
AT1G13220	-		260	205	256	240.333	284	283	241	269.333	367	248	239	284.667	-	-	-	-	-	-	-	-	-	-	-	-	-	-
AT1G13230	-		2	1	2	1.66667	2	3	1	2	2	2	1	1.66667	-	-	-	-	-	-	-	-	-	-	-	-	-	-
AT1G13240	-		0	0	0	0	0	0	0	0	0	0	0	0	-	-	-	-	-	-	-	-	-	-	-	-	-	-
AT1G04993	-		0	0	0	0	0	0	0	0	0	0	0	0	-	-	-	-	-	-	-	-	-	-	-	-	-	-
AT1G13245	-		163	195	184	180.667	162	229	141	177.333	158	171	160	163	-	-	-	-	-	-	-	-	-	-	-	-	-	-
AT1G04997	-		0	0	0	0	0	0	0	0	0	0	0	0	-	-	-	-	-	-	-	-	-	-	-	-	-	-
AT1G13250	-		67	42	44	51	62	70	66	66	103	66	92	87	-	-	-	-	-	-	-	-	-	-	-	-	-	-
AT1G05003	-		0	0	0	0	0	0	0	0	0	0	0	0	-	-	-	-	-	-	-	-	-	-	-	-	-	-
AT1G13260	-		506	620	423	516.333	422	814	575	603.667	718	732	497	649	-	-	-	-	-	-	-	-	-	-	-	-	-	-
AT1G13270	-		31	35	38	34.6667	31	30	54	38.3333	77	33	45	51.6667	-	-	-	-	-	-	-	-	-	-	-	-	-	-
AT1G13280	-		397	385	414	398.667	404	472	443	439.667	519	472	461	484	-	-	-	-	-	-	-	-	-	-	-	-	-	-
AT1G13290	-		0	0	0	0	0	0	0	0	0	0	0	0	-	-	-	-	-	-	-	-	-	-	-	-	-	-
AT1G13300	-		1479	1870	1749	1699.33	1409	1848	1687	1648	1419	1150	1255	1274.67	-	-	-	-	-	-	-	-	-	-	-	-	-	-
AT1G13310	-		17	10	6	11	8	30	22	20	12	7	5	8	-	-	-	-	-	-	-	-	-	-	-	-	-	-
AT1G13320	-		708	640	692	680	683	704	713	700	920	588	641	716.333	-	-	-	-	-	-	-	-	-	-	-	-	-	-
AT1G13330	-		101	108	103	104	85	87	69	80.3333	88	70	77	78.3333	-	-	-	-	-	-	-	-	-	-	-	-	-	-
AT1G13340	-		241	388	357	328.667	282	277	247	268.667	315	261	287	287.667	-	-	-	-	-	-	-	-	-	-	-	-	-	-
AT1G13350	-		545	589	642	592	697	659	698	684.667	664	504	510	559.333	-	-	-	-	-	-	-	-	-	-	-	-	-	-
AT1G13360	-		1287	1294	1359	1313.33	1320	1404	1373	1365.67	1440	1007	1247	1231.33	-	-	-	-	-	-	-	-	-	-	-	-	-	-
AT1G05007	-		0	0	0	0	0	0	0	0	0	0	0	0	-	-	-	-	-	-	-	-	-	-	-	-	-	-
AT1G13370	-		3	15	11	9.66667	3	1	7	3.66667	6	4	18	9.33333	-	-	-	-	-	-	-	-	-	-	-	-	-	-
AT1G13380	-		163	154	177	164.667	173	188	176	179	257	186	196	213	-	-	-	-	-	-	-	-	-	-	-	-	-	-
AT1G13390	-		318	405	417	380	310	400	368	359.333	449	241	314	334.667	-	-	-	-	-	-	-	-	-	-	-	-	-	-
AT1G13400	-		0	0	0	0	0	0	1	0.333333	0	0	0	0	-	-	-	-	-	-	-	-	-	-	-	-	-	-
AT1G13410	-		16	15	19	16.6667	33	14	12	19.6667	35	12	32	26.3333	-	-	-	-	-	-	-	-	-	-	-	-	-	-
AT1G13420	-		758	1198	930	962	554	647	600	600.333	781	531	544	618.667	-	-	-	-	-	-	-	-	-	-	-	-	-	-
AT1G13430	-		48	56	34	46	42	59	53	51.3333	35	53	65	51	-	-	-	-	-	-	-	-	-	-	-	-	-	-
AT1G13440	-		18560	18229	21458	19415.7	23260	15451	16811	18507.3	27069	15789	24968	22608.7	-	-	-	-	-	-	-	-	-	-	-	-	-	-
AT1G05013	-		0	0	0	0	0	0	0	0	0	0	0	0	-	-	-	-	-	-	-	-	-	-	-	-	-	-
AT1G13448	-		63	80	120	87.6667	70	89	55	71.3333	89	81	83	84.3333	-	-	-	-	-	-	-	-	-	-	-	-	-	-
AT1G13450	-		555	536	535	542	546	666	639	617	588	529	573	563.333	-	-	-	-	-	-	-	-	-	-	-	-	-	-
AT1G13460	-		362	264	346	324	329	355	352	345.333	377	288	305	323.333	-	-	-	-	-	-	-	-	-	-	-	-	-	-
AT1G13470	-		0	0	0	0	0	0	0	0	0	3	0	1	-	-	-	-	-	-	-	-	-	-	-	-	-	-
AT1G13480	-		82	124	125	110.333	92	160	101	117.667	51	66	78	65	-	-	-	-	-	-	-	-	-	-	-	-	-	-
AT1G13485	-		0	0	0	0	0	0	0	0	0	0	0	0	-	-	-	-	-	-	-	-	-	-	-	-	-	-
AT1G13490	-		4	2	0	2	0	9	5	4.66667	2	4	1	2.33333	-	-	-	-	-	-	-	-	-	-	-	-	-	-
AT1G13500	-		52	74	82	69.3333	49	76	72	65.6667	58	48	61	55.6667	-	-	-	-	-	-	-	-	-	-	-	-	-	-
AT1G13510	-		103	105	91	99.6667	67	101	139	102.333	83	66	70	73	-	-	-	-	-	-	-	-	-	-	-	-	-	-
AT1G13520	-		326	283	227	278.667	277	609	514	466.667	332	188	225	248.333	-	-	-	-	-	-	-	-	-	-	-	-	-	-
AT1G13530	-		186	179	159	174.667	175	259	198	210.667	196	145	120	153.667	-	-	-	-	-	-	-	-	-	-	-	-	-	-
AT1G13540	-		73	30	25	42.6667	56	72	55	61	40	36	19	31.6667	-	-	-	-	-	-	-	-	-	-	-	-	-	-
AT1G13550	-		46	16	22	28	24	49	64	45.6667	37	15	23	25	-	-	-	-	-	-	-	-	-	-	-	-	-	-
AT1G13560	-		527	453	434	471.333	539	531	448	506	733	454	471	552.667	-	-	-	-	-	-	-	-	-	-	-	-	-	-
AT1G13570	-		223	220	270	237.667	290	290	278	286	341	283	265	296.333	-	-	-	-	-	-	-	-	-	-	-	-	-	-
AT1G13580	-		278	256	308	280.667	222	285	275	260.667	302	245	318	288.333	-	-	-	-	-	-	-	-	-	-	-	-	-	-
AT1G13590	-		292	348	343	327.667	370	312	351	344.333	550	328	454	444	-	-	-	-	-	-	-	-	-	-	-	-	-	-
AT1G13600	-		98	98	131	109	156	148	162	155.333	149	131	143	141	-	-	-	-	-	-	-	-	-	-	-	-	-	-
AT1G13605	-		0	0	0	0	0	0	0	0	0	1	0	0.333333	-	-	-	-	-	-	-	-	-	-	-	-	-	-
AT1G13607	-		0	0	0	0	0	0	0	0	0	0	0	0	-	-	-	-	-	-	-	-	-	-	-	-	-	-
AT1G13608	-		0	0	0	0	0	0	0	0	0	0	1	0.333333	-	-	-	-	-	-	-	-	-	-	-	-	-	-
AT1G13609	-		0	2	2	1.33333	1	0	0	0.333333	0	2	3	1.66667	-	-	-	-	-	-	-	-	-	-	-	-	-	-
AT1G13610	-		47	40	57	48	28	17	30	25	55	30	33	39.3333	-	-	-	-	-	-	-	-	-	-	-	-	-	-
AT1G13620	-		32	39	45	38.6667	39	38	33	36.6667	29	16	16	20.3333	-	-	-	-	-	-	-	-	-	-	-	-	-	-
AT1G13630	-		15	31	18	21.3333	19	14	14	15.6667	23	16	21	20	-	-	-	-	-	-	-	-	-	-	-	-	-	-
AT1G13635	-		79	41	48	56	92	105	105	100.667	105	80	84	89.6667	-	-	-	-	-	-	-	-	-	-	-	-	-	-
AT1G13640	-		581	432	569	527.333	679	560	597	612	685	561	580	608.667	-	-	-	-	-	-	-	-	-	-	-	-	-	-
AT1G13650	-		0	0	0	0	0	0	0	0	3	0	0	1	-	-	-	-	-	-	-	-	-	-	-	-	-	-
AT1G13670	-		145	125	174	148	186	190	264	213.333	262	207	234	234.333	-	-	-	-	-	-	-	-	-	-	-	-	-	-
AT1G13680	-		0	0	0	0	0	0	0	0	0	1	0	0.333333	-	-	-	-	-	-	-	-	-	-	-	-	-	-
AT1G13690	-		151	163	204	172.667	168	205	167	180	224	127	157	169.333	-	-	-	-	-	-	-	-	-	-	-	-	-	-
AT1G05017	-		63	73	96	77.3333	80	84	78	80.6667	108	65	80	84.3333	-	-	-	-	-	-	-	-	-	-	-	-	-	-
AT1G13700	-		116	207	142	155	161	201	127	163	190	152	152	164.667	-	-	-	-	-	-	-	-	-	-	-	-	-	-
AT1G05023	-		39	53	45	45.6667	43	59	38	46.6667	49	34	51	44.6667	-	-	-	-	-	-	-	-	-	-	-	-	-	-
AT1G05027	-		0	0	0	0	0	0	0	0	0	0	0	0	-	-	-	-	-	-	-	-	-	-	-	-	-	-
AT1G13710	-		18	6	9	11	28	33	28	29.6667	17	27	15	19.6667	-	-	-	-	-	-	-	-	-	-	-	-	-	-
AT1G13720	-		0	0	0	0	0	0	0	0	0	0	0	0	-	-	-	-	-	-	-	-	-	-	-	-	-	-
AT1G13730	-		415	351	392	386	365	385	350	366.667	661	352	316	443	-	-	-	-	-	-	-	-	-	-	-	-	-	-
AT1G13740	-		163	104	162	143	176	139	153	156	211	115	156	160.667	-	-	-	-	-	-	-	-	-	-	-	-	-	-
AT1G05033	-		74	62	115	83.6667	96	62	108	88.6667	124	69	93	95.3333	-	-	-	-	-	-	-	-	-	-	-	-	-	-
AT1G13750	-		270	217	203	230	224	200	199	207.667	245	164	166	191.667	-	-	-	-	-	-	-	-	-	-	-	-	-	-
AT1G13755	-		0	0	0	0	0	0	0	0	0	0	0	0	-	-	-	-	-	-	-	-	-	-	-	-	-	-
AT1G13760	-		0	0	0	0	0	0	0	0	0	0	0	0	-	-	-	-	-	-	-	-	-	-	-	-	-	-
AT1G13770	-		100	109	124	111	136	127	167	143.333	153	106	112	123.667	-	-	-	-	-	-	-	-	-	-	-	-	-	-
AT1G13780	-		61	58	67	62	60	87	71	72.6667	97	78	52	75.6667	-	-	-	-	-	-	-	-	-	-	-	-	-	-
AT1G13790	-		3	3	3	3	2	6	5	4.33333	3	4	0	2.33333	-	-	-	-	-	-	-	-	-	-	-	-	-	-
AT1G13800	-		12	9	20	13.6667	15	18	14	15.6667	23	19	13	18.3333	-	-	-	-	-	-	-	-	-	-	-	-	-	-
AT1G13805	-		2	2	4	2.66667	1	2	2	1.66667	5	4	0	3	-	-	-	-	-	-	-	-	-	-	-	-	-	-
AT1G13810	-		67	46	55	56	60	48	51	53	103	75	39	72.3333	-	-	-	-	-	-	-	-	-	-	-	-	-	-
AT1G13820	-		109	58	100	89	96	83	81	86.6667	117	107	100	108	-	-	-	-	-	-	-	-	-	-	-	-	-	-
AT1G13825	-		2	0	5	2.33333	0	0	3	1	1	3	0	1.33333	-	-	-	-	-	-	-	-	-	-	-	-	-	-
AT1G13830	-		266	183	244	231	172	203	158	177.667	251	210	186	215.667	-	-	-	-	-	-	-	-	-	-	-	-	-	-
AT1G13840	-		0	0	0	0	0	0	0	0	0	0	0	0	-	-	-	-	-	-	-	-	-	-	-	-	-	-
AT1G13850	-		0	0	0	0	0	0	0	0	0	0	0	0	-	-	-	-	-	-	-	-	-	-	-	-	-	-
AT1G13860	-		193	161	175	176.333	187	190	173	183.333	253	176	202	210.333	-	-	-	-	-	-	-	-	-	-	-	-	-	-
AT1G13870	-		129	162	152	147.667	147	133	132	137.333	145	101	115	120.333	-	-	-	-	-	-	-	-	-	-	-	-	-	-
AT1G13880	-		326	343	351	340	335	371	358	354.667	378	335	277	330	-	-	-	-	-	-	-	-	-	-	-	-	-	-
AT1G13890	-		0	0	0	0	0	0	0	0	0	0	0	0	-	-	-	-	-	-	-	-	-	-	-	-	-	-
AT1G13900	-		387	336	321	348	344	324	365	344.333	457	290	347	364.667	-	-	-	-	-	-	-	-	-	-	-	-	-	-
AT1G13910	-		76	38	59	57.6667	77	75	72	74.6667	83	56	70	69.6667	-	-	-	-	-	-	-	-	-	-	-	-	-	-
AT1G13920	-		82	57	48	62.3333	82	107	89	92.6667	91	52	93	78.6667	-	-	-	-	-	-	-	-	-	-	-	-	-	-
AT1G13930	-		2639	1749	2345	2244.33	1796	1611	1861	1756	2546	2284	2748	2526	-	-	-	-	-	-	-	-	-	-	-	-	-	-
AT1G13940	-		230	139	142	170.333	191	232	208	210.333	201	154	208	187.667	-	-	-	-	-	-	-	-	-	-	-	-	-	-
AT1G05037	-		0	0	0	0	0	0	0	0	0	0	0	0	-	-	-	-	-	-	-	-	-	-	-	-	-	-
AT1G13950	-		386	538	486	470	377	436	439	417.333	504	321	388	404.333	-	-	-	-	-	-	-	-	-	-	-	-	-	-
AT1G13960	-		700	597	727	674.667	657	778	662	699	702	518	605	608.333	-	-	-	-	-	-	-	-	-	-	-	-	-	-
AT1G13970	-		370	470	436	425.333	288	317	342	315.667	312	247	263	274	-	-	-	-	-	-	-	-	-	-	-	-	-	-
AT1G13980	-		640	416	488	514.667	561	562	539	554	706	493	512	570.333	-	-	-	-	-	-	-	-	-	-	-	-	-	-
AT1G13990	-		396	471	466	444.333	463	464	418	448.333	461	350	399	403.333	-	-	-	-	-	-	-	-	-	-	-	-	-	-
AT1G14000	-		942	921	865	909.333	806	993	978	925.667	1045	760	835	880	-	-	-	-	-	-	-	-	-	-	-	-	-	-
AT1G14010	-		557	657	688	634	488	561	610	553	945	536	740	740.333	-	-	-	-	-	-	-	-	-	-	-	-	-	-
AT1G05043	-		240	289	340	289.667	258	219	277	251.333	409	236	378	341	-	-	-	-	-	-	-	-	-	-	-	-	-	-
AT1G14020	-		263	224	186	224.333	232	278	247	252.333	403	247	232	294	-	-	-	-	-	-	-	-	-	-	-	-	-	-
AT1G14030	-		31	50	30	37	38	64	69	57	67	57	51	58.3333	-	-	-	-	-	-	-	-	-	-	-	-	-	-
AT1G05047	-		9	10	27	15.3333	12	30	39	27	28	20	21	23	-	-	-	-	-	-	-	-	-	-	-	-	-	-
AT1G14040	-		351	257	256	288	338	411	406	385	418	399	386	401	-	-	-	-	-	-	-	-	-	-	-	-	-	-
AT1G14048	-		0	0	0	0	0	0	0	0	0	0	1	0.333333	-	-	-	-	-	-	-	-	-	-	-	-	-	-
AT1G14060	-		181	179	263	207.667	241	220	195	218.667	384	193	242	273	-	-	-	-	-	-	-	-	-	-	-	-	-	-
AT1G14071	-		9	10	5	8	5	6	3	4.66667	10	8	2	6.66667	-	-	-	-	-	-	-	-	-	-	-	-	-	-
AT1G14080	-		290	221	217	242.667	267	241	285	264.333	280	234	249	254.333	-	-	-	-	-	-	-	-	-	-	-	-	-	-
AT1G14100	-		0	0	0	0	0	0	0	0	0	0	0	0	-	-	-	-	-	-	-	-	-	-	-	-	-	-
AT1G14110	-		0	0	0	0	0	0	0	0	0	0	0	0	-	-	-	-	-	-	-	-	-	-	-	-	-	-
AT1G05053	-		0	1	0	0.333333	0	0	0	0	0	0	1	0.333333	-	-	-	-	-	-	-	-	-	-	-	-	-	-
AT1G14130	-		289	270	282	280.333	349	257	272	292.667	498	257	304	353	-	-	-	-	-	-	-	-	-	-	-	-	-	-
AT1G14140	-		113	100	127	113.333	114	153	115	127.333	160	112	122	131.333	-	-	-	-	-	-	-	-	-	-	-	-	-	-
AT1G14150	-		47	78	85	70	43	65	67	58.3333	43	65	80	62.6667	-	-	-	-	-	-	-	-	-	-	-	-	-	-
AT1G14160	-		126	204	224	184.667	153	247	237	212.333	166	211	208	195	-	-	-	-	-	-	-	-	-	-	-	-	-	-
AT1G05057	-		3	0	2	1.66667	0	0	2	0.666667	2	0	0	0.666667	-	-	-	-	-	-	-	-	-	-	-	-	-	-
AT1G14170	-		703	795	860	786	563	801	774	712.667	853	676	623	717.333	-	-	-	-	-	-	-	-	-	-	-	-	-	-
AT1G14180	-		69	32	56	52.3333	46	50	44	46.6667	42	52	33	42.3333	-	-	-	-	-	-	-	-	-	-	-	-	-	-
AT1G14185	-		211	203	213	209	155	160	205	173.333	218	167	170	185	-	-	-	-	-	-	-	-	-	-	-	-	-	-
AT1G14190	-		45	40	29	38	66	47	53	55.3333	50	58	63	57	-	-	-	-	-	-	-	-	-	-	-	-	-	-
AT1G14200	-		186	195	215	198.667	218	255	206	226.333	444	208	249	300.333	-	-	-	-	-	-	-	-	-	-	-	-	-	-
AT1G14205	-		10	29	15	18	21	22	11	18	42	12	16	23.3333	-	-	-	-	-	-	-	-	-	-	-	-	-	-
AT1G14210	-		687	458	575	573.333	629	576	641	615.333	884	645	670	733	-	-	-	-	-	-	-	-	-	-	-	-	-	-
AT1G14220	-		111	73	122	102	94	163	147	134.667	142	98	93	111	-	-	-	-	-	-	-	-	-	-	-	-	-	-
AT1G14230	-		564	527	519	536.667	603	606	555	588	713	521	594	609.333	-	-	-	-	-	-	-	-	-	-	-	-	-	-
AT1G14250	-		0	0	1	0.333333	0	0	0	0	0	0	0	0	-	-	-	-	-	-	-	-	-	-	-	-	-	-
AT1G14260	-		31	40	54	41.6667	33	46	25	34.6667	30	34	14	26	-	-	-	-	-	-	-	-	-	-	-	-	-	-
AT1G14270	-		32	39	49	40	50	62	55	55.6667	47	46	45	46	-	-	-	-	-	-	-	-	-	-	-	-	-	-
AT1G14280	-		40	46	43	43	32	46	46	41.3333	35	53	56	48	-	-	-	-	-	-	-	-	-	-	-	-	-	-
AT1G14290	-		231	226	223	226.667	226	306	290	274	296	273	351	306.667	-	-	-	-	-	-	-	-	-	-	-	-	-	-
AT1G14300	-		132	166	199	165.667	175	184	139	166	261	128	137	175.333	-	-	-	-	-	-	-	-	-	-	-	-	-	-
AT1G14310	-		133	158	122	137.667	142	143	132	139	169	95	129	131	-	-	-	-	-	-	-	-	-	-	-	-	-	-
AT1G14315	-		8	17	26	17	11	9	5	8.33333	26	10	8	14.6667	-	-	-	-	-	-	-	-	-	-	-	-	-	-
AT1G14320	-		5665	5754	6802	6073.67	5779	5726	5742	5749	9355	5080	5792	6742.33	-	-	-	-	-	-	-	-	-	-	-	-	-	-
AT1G14330	-		299	311	307	305.667	294	291	313	299.333	450	308	304	354	-	-	-	-	-	-	-	-	-	-	-	-	-	-
AT1G14340	-		438	462	527	475.667	510	402	378	430	471	341	497	436.333	-	-	-	-	-	-	-	-	-	-	-	-	-	-
AT1G14345	-		20	16	20	18.6667	22	12	27	20.3333	31	21	22	24.6667	-	-	-	-	-	-	-	-	-	-	-	-	-	-
AT1G05067	-		0	0	0	0	0	1	0	0.333333	0	0	0	0	-	-	-	-	-	-	-	-	-	-	-	-	-	-
AT1G05073	-		0	0	0	0	0	0	0	0	0	0	0	0	-	-	-	-	-	-	-	-	-	-	-	-	-	-
AT1G14350	-		148	145	130	141	200	192	179	190.333	220	158	197	191.667	-	-	-	-	-	-	-	-	-	-	-	-	-	-
AT1G14360	-		431	299	375	368.333	323	391	342	352	961	398	470	609.667	-	-	-	-	-	-	-	-	-	-	-	-	-	-
AT1G14370	-		437	401	376	404.667	325	429	397	383.667	364	261	302	309	-	-	-	-	-	-	-	-	-	-	-	-	-	-
AT1G05077	-		75	45	45	55	60	57	51	56	53	35	28	38.6667	-	-	-	-	-	-	-	-	-	-	-	-	-	-
AT1G14380	-		420	428	446	431.333	413	592	488	497.667	521	504	517	514	-	-	-	-	-	-	-	-	-	-	-	-	-	-
AT1G05083	-		47	14	7	22.6667	35	17	45	32.3333	38	20	40	32.6667	-	-	-	-	-	-	-	-	-	-	-	-	-	-
AT1G14390	-		102	79	70	83.6667	105	102	98	101.667	93	114	101	102.667	-	-	-	-	-	-	-	-	-	-	-	-	-	-
AT1G14400	-		2020	2465	2418	2301	2108	2493	2137	2246	2314	1892	2211	2139	-	-	-	-	-	-	-	-	-	-	-	-	-	-
AT1G14410	-		72	81	80	77.6667	89	97	70	85.3333	119	81	85	95	-	-	-	-	-	-	-	-	-	-	-	-	-	-
AT1G14420	-		0	1	0	0.333333	0	0	0	0	0	0	0	0	-	-	-	-	-	-	-	-	-	-	-	-	-	-
AT1G14430	-		2	12	12	8.66667	5	12	11	9.33333	8	9	11	9.33333	-	-	-	-	-	-	-	-	-	-	-	-	-	-
AT1G14440	-		2	3	3	2.66667	3	2	4	3	4	2	1	2.33333	-	-	-	-	-	-	-	-	-	-	-	-	-	-
AT1G14450	-		1413	1813	1875	1700.33	1356	1341	1396	1364.33	2085	1181	1599	1621.67	-	-	-	-	-	-	-	-	-	-	-	-	-	-
AT1G14453	-		1265	1844	1936	1681.67	1316	1392	1336	1348	1985	1229	1647	1620.33	-	-	-	-	-	-	-	-	-	-	-	-	-	-
[truncated: 30,835 more rows]
