# Supplementary material for: Elucidating connections between the strigolactone biosynthesis pathway, flavonoid production and root system architecture in Arabidopsis thaliana
Source: Physiol Plant. 2022 Apr 11;174(2):e13681. doi: 10.1111/ppl.13681 (PMC9324854; doi:10.1111/ppl.13681)
Supplement: Supplementary file 3 — Table S3 GO term enrichment in gene clusters that are DEG in max2/max4. For each cluster number, GO terms of Biological Process (BP) or Molecular Function (MF) that are overrepresented are listed together with the ratios of genes within each cluster (GeneRatio), the Entrez gene IDs, genes with that term in the genome (BgRatio), P value, adjusted P value and q value. [file PPL-174-0-s001.xlsx]

## Sheet: Supplementary Table 3
Supplementary Table S3. GO term enrichment in gene clusters that are DEG in max2/max4. For each cluster number, GO terms of Biological Process (BP) or Molecular Function (MF) that are overrepresented are listed together with the ratios of genes within each cluster (GeneRatio), the Entrez gene IDs, genes with that term in the genome (BgRatio), P-value, adjusted P-value and qvalue.
Cluster number	GO category	ID	Description	EntrezgeneID	GeneRatio	BgRatio	P-value	P-adjust	qvalue
1	BP	GO:0006722	triterpenoid metabolic process	833612/834267/834850/834851/834852	5/100	18/21766	1.04732e-08	3.1629e-06	2.93249e-06
1	BP	GO:0016104	triterpenoid biosynthetic process	833612/834267/834852	3/100	14/21766	2.6565e-05	0.00401132	0.0037191
1	MF	GO:0000250	lanosterol synthase activity	833612/834267/834852	3/100	13/21743	2.61086e-05	0.001201	0.00089777
1	MF	GO:0031559	oxidosqualene cyclase activity	833612/834267/834852	3/100	13/21743	2.61086e-05	0.001201	0.00089777
1	MF	GO:0042300	beta-amyrin synthase activity	833612/834267/834852	3/100	13/21743	2.61086e-05	0.001201	0.00089777
1	MF	GO:0016866	intramolecular transferase activity	830290/833612/834267/834852	4/100	65/21743	0.000229958	0.00793355	0.00593049
1	MF	GO:0020037	heme binding	840356/818012/824158/830561/832302/834265/834850/834851	8/100	369/21743	0.0003054	0.00805394	0.00602049
1	MF	GO:0005199	structural constituent of cell wall	826398/826970/833473	3/100	30/21743	0.000350171	0.00805394	0.00602049
1	MF	GO:0046906	tetrapyrrole binding	840356/818012/824158/830561/832302/834265/834850/834851	8/100	392/21743	0.000456497	0.00899951	0.00672732
1	MF	GO:0016853	isomerase activity	822168/824678/830290/833612/834267/834852	6/100	259/21743	0.00126281	0.0217835	0.0162836
1	MF	GO:0005089	Rho guanyl-nucleotide exchange factor activity	844325/832076	2/100	16/21743	0.00240957	0.0369467	0.0276185
1	MF	GO:0052716	hydroquinone:oxygen oxidoreductase activity	831812/836008	2/100	17/21743	0.00272268	0.037573	0.0280866
1	MF	GO:0008146	sulfotransferase activity	823642/823643	2/100	18/21743	0.00305386	0.038312	0.028639
1	MF	GO:0005506	iron ion binding	837602/840356/818012/834265/834850/834851	6/100	323/21743	0.00380178	0.0437205	0.032682
1	MF	GO:0005543	phospholipid binding	839107/843692/816096/818457	4/100	143/21743	0.00431821	0.0458394	0.0342659
1	MF	GO:0005088	Ras guanyl-nucleotide exchange factor activity	844325/832076	2/100	24/21743	0.00541096	0.0497808	0.0372122
1	MF	GO:0017048	Rho GTPase binding	844325/832076	2/100	24/21743	0.00541096	0.0497808	0.0372122
2	BP	GO:0009718	anthocyanin-containing compound biosynthetic process	814828/831241	2/011	33/21766	0.000121556	0.0119527	0.00599535
2	BP	GO:0009611	response to wounding	814828/831241/832546	3/011	221/21766	0.000160439	0.0119527	0.00599535
2	BP	GO:0046283	anthocyanin-containing compound metabolic process	814828/831241	2/011	49/21766	0.000269547	0.0133875	0.00671503
2	BP	GO:0046364	monosaccharide biosynthetic process	828732/830052	2/011	58/21766	0.00037794	0.0140783	0.00706151
2	BP	GO:0009813	flavonoid biosynthetic process	814828/831241	2/011	77/21766	0.000665501	0.0198319	0.00994749
2	BP	GO:0009812	flavonoid metabolic process	814828/831241	2/011	93/21766	0.000968723	0.0240566	0.0120665
2	BP	GO:0005996	monosaccharide metabolic process	828732/830052	2/011	132/21766	0.00193689	0.0399403	0.0200336
2	BP	GO:0010200	response to chitin	842745/830062	2/011	139/21766	0.00214444	0.0399403	0.0200336
2	BP	GO:0046148	pigment biosynthetic process	814828/831241	2/011	149/21766	0.00245851	0.0407019	0.0204157
3	BP	GO:0000038	very long-chain fatty acid metabolic process	843182/843838/828553	3/036	41/21766	4.24195e-05	0.0069568	0.00558151
3	BP	GO:0042761	very long-chain fatty acid biosynthetic process	843838/828553	2/036	21/21766	0.000547598	0.044903	0.0360262
3	BP	GO:0010025	wax biosynthetic process	843182/828553	2/036	34/21766	0.00144323	0.0471703	0.0378452
3	BP	GO:0010166	wax metabolic process	843182/828553	2/036	35/21766	0.00152911	0.0471703	0.0378452
3	BP	GO:1901570	fatty acid derivative biosynthetic process	843182/828553	2/036	37/21766	0.00170803	0.0471703	0.0378452
3	BP	GO:0090693	plant organ senescence	837660/818171/828971	3/036	150/21766	0.0019388	0.0471703	0.0378452
3	BP	GO:0006633	fatty acid biosynthetic process	843182/843838/828553	3/036	152/21766	0.00201336	0.0471703	0.0378452
4	MF	GO:0000250	lanosterol synthase activity	843014	1/006	13/21743	0.00358241	0.0214945	0.00754193
4	MF	GO:0031559	oxidosqualene cyclase activity	843014	1/006	13/21743	0.00358241	0.0214945	0.00754193
4	MF	GO:0042300	beta-amyrin synthase activity	843014	1/006	13/21743	0.00358241	0.0214945	0.00754193
4	MF	GO:0004724	magnesium-dependent protein serine/threonine phosphatase activity	820099	1/006	31/21743	0.00852502	0.0383626	0.0134606
5	BP	GO:0010410	hemicellulose metabolic process	837488/827051/834859	3/020	111/21766	0.00013813	0.0135367	0.0095964
5	BP	GO:0010383	cell wall polysaccharide metabolic process	837488/827051/834859	3/020	150/21766	0.000335554	0.0151222	0.0107204
5	BP	GO:0044036	cell wall macromolecule metabolic process	837488/827051/834859	3/020	180/21766	0.00057166	0.0151222	0.0107204
5	BP	GO:0005976	polysaccharide metabolic process	837488/827051/832093/834859	4/020	440/21766	0.000617234	0.0151222	0.0107204
5	BP	GO:0010411	xyloglucan metabolic process	827051/834859	2/020	60/21766	0.00137512	0.0269524	0.0191069
5	BP	GO:0042546	cell wall biogenesis	837488/827051/834859	3/020	270/21766	0.00184058	0.0300628	0.021312
5	BP	GO:0044264	cellular polysaccharide metabolic process	837488/827051/834859	3/020	291/21766	0.002278	0.031892	0.0226087
5	MF	GO:0016762	xyloglucan:xyloglucosyl transferase activity	827051/834859	2/020	32/21743	0.000392154	0.0211763	0.0136222
6	MF	GO:0015175	neutral amino acid transmembrane transporter activity	839550/835025	2/024	17/21743	0.000157204	0.00455892	0.00297861
6	MF	GO:0015171	amino acid transmembrane transporter activity	839550/835025	2/024	77/21743	0.00324829	0.0471002	0.0307733
7	MF	GO:0051213	dioxygenase activity	837753/829417/835256	3/032	115/21743	0.000639234	0.0396325	0.0262423
